# Supplementary material for: Predictability of drug-induced liver injury by machine learning
Source: Biol Direct. 2020 Feb 13;15:3. doi: 10.1186/s13062-020-0259-4 (PMC7020573; doi:10.1186/s13062-020-0259-4)
Supplement: Supplementary file 2 — Additional file 2 CMap sample annotation file. Sample annotation file downloaded from the CMap project website (https://portals.broadinstitute.org/cmap/). The file includes the following information for all samples available in CMap build2: batch_id, cmap_name, INN, concentration, duration, cell, array, perturbation_scan_id, vehicle_scan_id, scanner, vehicle, vendor, catalog_number, catalog_name. [file 13062_2020_259_MOESM2_ESM.xls]

## Sheet: build02
instance_id	batch_id	cmap_name	INN1	concentration (M)	duration (h)	cell2	array3	perturbation_scan_id	vehicle_scan_id4	scanner	vehicle	vendor	catalog_number	catalog_name
1	1	metformin	INN	1e-05	6	MCF7	HG-U133A	EC2003090503AA	EC2003090502AA	HP GeneArray Scanner	medium	Sigma-Aldrich	D5035	1,1-dimethylbiguanide hydrochloride
2	1	metformin	INN	1e-05	6	MCF7	HG-U133A	EC2003090504AA	EC2003090502AA	HP GeneArray Scanner	medium	Sigma-Aldrich	D5035	1,1-dimethylbiguanide hydrochloride
3	1	metformin	INN	1e-07	6	MCF7	HG-U133A	EC2003090505AA	EC2003090502AA	HP GeneArray Scanner	medium	Sigma-Aldrich	D5035	1,1-dimethylbiguanide hydrochloride
4	1	metformin	INN	0.001	6	MCF7	HG-U133A	EC2003090506AA	EC2003090502AA	HP GeneArray Scanner	medium	Sigma-Aldrich	D5035	1,1-dimethylbiguanide hydrochloride
21	2	phenformin	INN	1e-05	6	MCF7	HG-U133A	EC2003091104AA	EC2003091102AA	HP GeneArray Scanner	medium	Sigma-Aldrich	P7045	phenformin hydrochloride
22	2	phenyl biguanide		1e-05	6	MCF7	HG-U133A	EC2003091105AA	EC2003091102AA	HP GeneArray Scanner	medium	Sigma-Aldrich	P19906	1-phenylbiguanide hydrochloride
23	2	valproic acid	INN	0.001	6	MCF7	HG-U133A	EC2003091106AA	EC2003091102AA	HP GeneArray Scanner	medium	Sigma-Aldrich	P4543	2-propylpentanoic acid
61	2a	metformin	INN	1e-05	6	MCF7	HG-U133A	EC2003091103AA	EC2003091102AA	HP GeneArray Scanner	medium	Sigma-Aldrich	D5035	1,1-dimethylbiguanide hydrochloride
121	5	estradiol	INN	1e-08	6	MCF7	HG-U133A	EC2003092303AA	EC2003092302AA	HP GeneArray Scanner	DMSO	Sigma-Aldrich	E1024	estradiol, USP
122	5	alpha-estradiol		1e-08	6	MCF7	HG-U133A	EC2003092304AA	EC2003092302AA	HP GeneArray Scanner	DMSO	Sigma-Aldrich	E8750	alpha-estradiol
123	5	dexamethasone	INN	1e-06	6	MCF7	HG-U133A	EC2003092305AA	EC2003092302AA	HP GeneArray Scanner	DMSO	Sigma-Aldrich	D4902	dexamethasone
124	5	mesalazine	INN	0.0001	6	MCF7	HG-U133A	EC2003092306AA	EC2003092302AA	HP GeneArray Scanner	DMSO	Sigma-Aldrich	A3537	5-aminosalicylic acid
141	6	chlorpropamide	INN	0.0001	6	MCF7	HG-U133A	EC2003092503AA	EC2003092502AA	HP GeneArray Scanner	DMSO	Sigma-Aldrich	C1290	chlorpropamide
142	6	tolbutamide	INN	0.0001	6	MCF7	HG-U133A	EC2003092504AA	EC2003092502AA	HP GeneArray Scanner	DMSO	Sigma-Aldrich	T0891	tolbutamide
143	6	tamoxifen	INN	1e-06	6	MCF7	HG-U133A	EC2003092505AA	EC2003092502AA	HP GeneArray Scanner	DMSO	Sigma-Aldrich	T9262	tamoxifen citrate
144	6	chlorpropamide	INN	0.0001	6	MCF7	HG-U133A	EC2003092506AA	EC2003092502AA	HP GeneArray Scanner	DMSO	Sigma-Aldrich	C1290	chlorpropamide
161	7a	verapamil	INN	1e-05	6	MCF7	HG-U133A	EC2003100103AA	EC2003100102AA	HP GeneArray Scanner	DMSO	Sigma-Aldrich	V4629	(+/-)-verapamil hydrochloride
164	7	dexverapamil	INN	1e-05	6	MCF7	HG-U133A	EC2003100104AA	EC2003100102AA	HP GeneArray Scanner	DMSO	Sigma-Aldrich	V106	R(+)-verapamil hydrochloride
165	7	exemestane	INN	1e-08	6	MCF7	HG-U133A	EC2003100105AA	EC2003100102AA	HP GeneArray Scanner	DMSO	LKT Laboratories	E9317	exemestane
166	7	rofecoxib	INN	1e-05	6	MCF7	HG-U133A	EC2003100106AA	EC2003100102AA	HP GeneArray Scanner	DMSO	LKT Laboratories	R5722	rofecoxib
167	8	amitriptyline	INN	1e-06	6	MCF7	HG-U133A	EC2003100203AA	EC2003100202AA	HP GeneArray Scanner	DMSO	Sigma-Aldrich	A8404	amitriptyline hydrochloride
168	8	sulindac	INN	0.0001	6	MCF7	HG-U133A	EC2003100205AA	EC2003100202AA	HP GeneArray Scanner	DMSO	Sigma-Aldrich	S8139	sulindac
169	8	tacrolimus	INN	1e-06	6	MCF7	HG-U133A	EC2003100206AA	EC2003100202AA	HP GeneArray Scanner	DMSO	LC Laboratories	F-4900	FK-506
201	13	15-delta prostaglandin J2		1e-05	6	MCF7	HG-U133A	EC2003103003AA	EC2003103002AA	HP GeneArray Scanner	DMSO	Calbiochem	538927	15d-PGJ2
202	13	raloxifene	INN	1e-07	6	MCF7	HG-U133A	EC2003103004AA	EC2003103002AA	HP GeneArray Scanner	DMSO	Sigma-Aldrich	R1402	raloxifene hydrochloride
203	13	nordihydroguaiaretic acid		1e-06	6	MCF7	HG-U133A	EC2003103005AA	EC2003103002AA	HP GeneArray Scanner	DMSO	Sigma-Aldrich	157619	nordihydroguaiaretic acid
204	13	sulfasalazine	INN	0.0001	6	MCF7	HG-U133A	EC2003103006AA	EC2003103002AA	HP GeneArray Scanner	DMSO	Sigma-Aldrich	S0883	sulfasalazine
205	16	rofecoxib	INN	1e-05	6	MCF7	HG-U133A	EC2003110403AA	EC2003110402AA	HP GeneArray Scanner	DMSO	LKT Laboratories	R5722	rofecoxib
206	16	celecoxib	INN	1e-05	6	MCF7	HG-U133A	EC2003110404AA	EC2003110402AA	HP GeneArray Scanner	DMSO	LKT Laboratories	C1644	celecoxib
207	16	LM-1685		1e-05	6	MCF7	HG-U133A	EC2003110405AA	EC2003110402AA	HP GeneArray Scanner	DMSO	Calbiochem	236011	cox-2 inhibitor I
208	16	SC-58125		1e-05	6	MCF7	HG-U133A	EC2003110406AA	EC2003110402AA	HP GeneArray Scanner	DMSO	Cayman Chemical	70655	SC-58125
221	17	tanespimycin	INN	1e-07	6	MCF7	HG-U133A	EC2003120403AA	EC2003120402AA	HP GeneArray Scanner	DMSO	Tocris	1515	17-AAG
222	17	tomelukast	INN	1e-06	6	MCF7	HG-U133A	EC2003120404AA	EC2003120402AA	HP GeneArray Scanner	DMSO	Sigma-Aldrich	L5408	LY-171,883
223	17	TTNPB		1e-07	6	MCF7	HG-U133A	EC2003120405AA	EC2003120402AA	HP GeneArray Scanner	DMSO	Sigma-Aldrich	T3757	TTNPB
224	17	tretinoin	INN	1e-06	6	MCF7	HG-U133A	EC2003120406AA	EC2003120402AA	HP GeneArray Scanner	DMSO	Sigma-Aldrich	R2625	retinoic acid
251	18	rofecoxib	INN	1e-05	6	MCF7	HG-U133A	EC2003121103AA	EC2003121102AA	HP GeneArray Scanner	DMSO	LKT Laboratories	R5722	rofecoxib
252	18	celecoxib	INN	1e-05	6	MCF7	HG-U133A	EC2003121104AA	EC2003121102AA	HP GeneArray Scanner	DMSO	LKT Laboratories	C1644	celecoxib
253	18	LM-1685		1e-05	6	MCF7	HG-U133A	EC2003121105AA	EC2003121102AA	HP GeneArray Scanner	DMSO	Calbiochem	236011	cox-2 inhibitor I
254	18	SC-58125		1e-05	6	MCF7	HG-U133A	EC2003121106AA	EC2003121102AA	HP GeneArray Scanner	DMSO	Cayman Chemical	70655	SC-58125
255	19	dexamethasone	INN	1e-06	6	MCF7	HG-U133A	EC2003121203AA	EC2003121202AA	HP GeneArray Scanner	DMSO	Sigma-Aldrich	D4902	dexamethasone
256	19	rofecoxib	INN	1e-05	6	MCF7	HG-U133A	EC2003121204AA	EC2003121202AA	HP GeneArray Scanner	DMSO	LKT Laboratories	R5722	rofecoxib
258	19	LY-294002		1e-05	6	MCF7	HG-U133A	EC2003121206AA	EC2003121202AA	HP GeneArray Scanner	DMSO	Calbiochem	440202	LY294002
261	20	ciclosporin	INN	1e-06	6	MCF7	HG-U133A	EC2004010803AA	EC2004010802AA	HP GeneArray Scanner	ethanol	Calbiochem	239835	cyclosporine A
262	20	indometacin	INN	2e-05	6	MCF7	HG-U133A	EC2004010804AA	EC2004010802AA	HP GeneArray Scanner	ethanol	Sigma-Aldrich	I8280	indomethacin, USP
263	20	clofibrate	INN	0.00015	6	MCF7	HG-U133A	EC2004010805AA	EC2004010802AA	HP GeneArray Scanner	ethanol	Calbiochem	231405	clofibrate
264	20	MK-886		1e-06	6	MCF7	HG-U133A	EC2004010806AA	EC2004010802AA	HP GeneArray Scanner	ethanol	Calbiochem	475889	MK-886
265	21	prednisolone	INN	1e-06	6	MCF7	HG-U133A	EC2004010809AA	EC2004010808AA	HP GeneArray Scanner	DMSO	Sigma-Aldrich	P6004	prednisolone
266	21	thalidomide	INN	0.0001	6	MCF7	HG-U133A	EC2004010810AA	EC2004010808AA	HP GeneArray Scanner	DMSO	Sigma-Aldrich	T144	(+/-)-thalidomide
267	21	genistein		1e-06	6	MCF7	HG-U133A	EC2004010811AA	EC2004010808AA	HP GeneArray Scanner	DMSO	Calbiochem	345834	genistein
268	21	genistein		1e-06	6	MCF7	HG-U133A	EC2004010812AA	EC2004010808AA	HP GeneArray Scanner	DMSO	Calbiochem	345834	genistein
281	22a	fludrocortisone	INN	1e-06	6	MCF7	HG-U133A	EC2003122303AA	EC2003122302AA	HP GeneArray Scanner	DMSO	Sigma-Aldrich	F6127	fludrocortisone acetate
282	22a	fludrocortisone	INN	1e-06	6	MCF7	HG-U133A	EC2003122304AA	EC2003122302AA	HP GeneArray Scanner	DMSO	Sigma-Aldrich	F6127	fludrocortisone acetate
283	22a	quercetin		1e-06	6	MCF7	HG-U133A	EC2003122305AA	EC2003122302AA	HP GeneArray Scanner	DMSO	Calbiochem	551600	quercetin dihydrate
284	22a	tacrolimus	INN	1e-06	6	MCF7	HG-U133A	EC2003122306AA	EC2003122302AA	HP GeneArray Scanner	DMSO	LC Laboratories	F-4900	FK-506
307	23	sulindac	INN	5e-05	6	MCF7	HG-U133A	EC2003122309AA	EC2003122308AA	HP GeneArray Scanner	DMSO	Sigma-Aldrich	S8139	sulindac
308	23	sulindac sulfide		5e-05	6	MCF7	HG-U133A	EC2003122310AA	EC2003122308AA	HP GeneArray Scanner	DMSO	Sigma-Aldrich	S3131	sulindac sulfide
309	23	exisulind	INN	5e-05	6	MCF7	HG-U133A	EC2003122311AA	EC2003122308AA	HP GeneArray Scanner	DMSO	Sigma-Aldrich	S1438	sulindac sulfone
310	23	fulvestrant	INN	1e-08	6	MCF7	HG-U133A	EC2003122312AA	EC2003122308AA	HP GeneArray Scanner	DMSO	Tocris	1047	ICI 182,780
311	24	monastrol		0.0001	6	MCF7	HG-U133A	EC2003122315AA	EC2003122314AA	HP GeneArray Scanner	DMSO	Tocris	1305	monastrol
312	24	staurosporine		1e-06	6	MCF7	HG-U133A	EC2004010817AA	EC2003122314AA	HP GeneArray Scanner	DMSO	Calbiochem	569397	staurosporine
313	24	NU-1025		0.0001	6	MCF7	HG-U133A	EC2003122317AA	EC2003122314AA	HP GeneArray Scanner	DMSO	Calbiochem	493800	NU1025
314	24	exisulind	INN	5e-05	6	MCF7	HG-U133A	EC2003122318AA	EC2003122314AA	HP GeneArray Scanner	DMSO	Sigma-Aldrich	S1438	sulindac sulfone
315	25	acetylsalicylic acid		0.0001	6	MCF7	HG-U133A	EC2004011603AA	EC2004011602AA	HP GeneArray Scanner	DMSO	Sigma-Aldrich	A2093	aspirin, USP
316	25	flufenamic acid	INN	1e-05	6	MCF7	HG-U133A	EC2004011604AA	EC2004011602AA	HP GeneArray Scanner	DMSO	Sigma-Aldrich	F9005	flufenamic acid
317	25	N-phenylanthranilic acid		1e-05	6	MCF7	HG-U133A	EC2004011605AA	EC2004011602AA	HP GeneArray Scanner	DMSO	Sigma-Aldrich	144509	N-phenylanthranilic acid
318	25	LY-294002		1e-05	6	MCF7	HG-U133A	EC2004011606AA	EC2004011602AA	HP GeneArray Scanner	DMSO	Calbiochem	440202	LY294002
325	26b	monorden		1e-07	6	MCF7	HG-U133A	EC2004012203AA	EC2004021313AA	HP GeneArray Scanner	DMSO	LKT Laboratories	R0212	radicicol
326	26b	sirolimus	INN	1e-07	6	MCF7	HG-U133A	EC2004012204AA	EC2004021313AA	HP GeneArray Scanner	DMSO	Calbiochem	553210	rapamycin
327	26b	arachidonyltrifluoromethane		1e-05	6	MCF7	HG-U133A	EC2004012205AA	EC2004021313AA	HP GeneArray Scanner	DMSO	Sigma-Aldrich	A231	arachidonyl trifluoromethyl ketone
328	26b	LY-294002		1e-05	6	MCF7	HG-U133A	EC2004012206AA	EC2004021313AA	HP GeneArray Scanner	DMSO	Calbiochem	440202	LY294002
331	28	trichostatin A		1e-07	6	MCF7	HG-U133A	EC2004012209AA	EC2004012208AA	HP GeneArray Scanner	DMSO	Calbiochem	647925	trichostatin A
332	28	trichostatin A		1e-07	6	MCF7	HG-U133A	EC2004012210AA	EC2004012208AA	HP GeneArray Scanner	DMSO	Calbiochem	647925	trichostatin A
333	28	diclofenac	INN	1e-05	6	MCF7	HG-U133A	EC2004012211AA	EC2004012208AA	HP GeneArray Scanner	DMSO	Sigma-Aldrich	D6899	diclofenac sodium
334	28	mercaptopurine	INN	0.0001	6	MCF7	HG-U133A	EC2004012212AA	EC2004012208AA	HP GeneArray Scanner	DMSO	Sigma-Aldrich	M7000	6-mercaptopurine monohydrate
335	29	nifedipine	INN	1e-05	6	MCF7	HG-U133A	EC2004010603AA	EC2004010602AA	HP GeneArray Scanner	DMSO	Sigma-Aldrich	N7634	nifedipine
336	29	nitrendipine	INN	1e-05	6	MCF7	HG-U133A	EC2004010604AA	EC2004010602AA	HP GeneArray Scanner	DMSO	Sigma-Aldrich	N144	nitrendipine
337	29	felodipine	INN	1e-05	6	MCF7	HG-U133A	EC2004010605AA	EC2004010602AA	HP GeneArray Scanner	DMSO	Sigma-Aldrich	F9677	felodipine
338	29	azathioprine	INN	0.0001	6	MCF7	HG-U133A	EC2004010606AA	EC2004010602AA	HP GeneArray Scanner	DMSO	Sigma-Aldrich	A2593	azathioprine, USP
341	31	sodium phenylbutyrate		0.0001	6	MCF7	HG-U133A	EC2004021303AA	EC2004021302AA	HP GeneArray Scanner	medium	Calbiochem	567616	sodium 4-phenylbutyrate
342	31	novobiocin	INN	0.0001	6	MCF7	HG-U133A	EC2004021304AA	EC2004021302AA	HP GeneArray Scanner	medium	Sigma-Aldrich	N6160	novobiocin sodium, USP
343	31	fasudil	INN	1e-05	6	MCF7	HG-U133A	EC2004021305AA	EC2004021302AA	HP GeneArray Scanner	medium	Calbiochem	371970	HA-1077 dihydrochloride
344	31	2-deoxy-D-glucose		0.01	6	MCF7	HG-U133A	EC2004021306AA	EC2004021302AA	HP GeneArray Scanner	medium	Sigma-Aldrich	D3179	2-deoxy-D-glucose
345	33	valproic acid	INN	0.01	6	MCF7	HG-U133A	EC2004021309AA	EC2004021308AA	HP GeneArray Scanner	medium	Sigma-Aldrich	P4543	2-propylpentanoic acid
346	33	valproic acid	INN	0.002	6	MCF7	HG-U133A	EC2004021310AA	EC2004021308AA	HP GeneArray Scanner	medium	Sigma-Aldrich	P4543	2-propylpentanoic acid
347	33	valproic acid	INN	0.0005	6	MCF7	HG-U133A	EC2004021311AA	EC2004021308AA	HP GeneArray Scanner	medium	Sigma-Aldrich	P4543	2-propylpentanoic acid
348	33	valproic acid	INN	5e-05	6	MCF7	HG-U133A	EC2004021312AA	EC2004021308AA	HP GeneArray Scanner	medium	Sigma-Aldrich	P4543	2-propylpentanoic acid
361	35	LY-294002		1e-05	6	HL60	HG-U133A	EC2004030503AA	EC2004030502AA	HP GeneArray Scanner	DMSO	Calbiochem	440202	LY294002
362	35	sirolimus	INN	1e-07	6	HL60	HG-U133A	EC2004030504AA	EC2004030502AA	HP GeneArray Scanner	DMSO	Calbiochem	553210	rapamycin
363	35	sodium phenylbutyrate		0.0001	6	HL60	HG-U133A	EC2004030505AA	EC2004030502AA	HP GeneArray Scanner	DMSO	Calbiochem	567616	sodium 4-phenylbutyrate
364	35	trichostatin A		1e-07	6	HL60	HG-U133A	EC2004030506AA	EC2004030502AA	HP GeneArray Scanner	DMSO	Calbiochem	647925	trichostatin A
365	36	estradiol	INN	1e-07	6	MCF7	HG-U133A	EC2004041403AA	EC2004041402AA	HP GeneArray Scanner	DMSO	Sigma-Aldrich	E1024	estradiol, USP
366	36	imatinib	INN	1e-05	6	MCF7	HG-U133A	EC2004041404AA	EC2004041402AA	HP GeneArray Scanner	DMSO	Novartis	Gleevec	Gleevec
367	36	fulvestrant	INN	1e-06	6	MCF7	HG-U133A	EC2004041405AA	EC2004041402AA	HP GeneArray Scanner	DMSO	Tocris	1047	ICI 182,780
368	36	pirinixic acid	INN	0.0001	6	MCF7	HG-U133A	EC2004041406AA	EC2004041402AA	HP GeneArray Scanner	DMSO	Calbiochem	681725	WY-14643
369	37	rosiglitazone	INN	1e-05	6	HL60	HG-U133A	EC2004032003AA	EC2004032002AA	HP GeneArray Scanner	DMSO	LKT Laboratories	R5772	rosiglitazone maleate
370	37	troglitazone	INN	1e-05	6	HL60	HG-U133A	EC2004032004AA	EC2004032002AA	HP GeneArray Scanner	DMSO	Sigma-Aldrich	T2573	troglitazone
371	37	rofecoxib	INN	1e-05	6	HL60	HG-U133A	EC2004032005AA	EC2004032002AA	HP GeneArray Scanner	DMSO	LKT Laboratories	R5722	rofecoxib
373	38	estradiol	INN	1e-08	6	ssMCF7	HG-U133A	EC2004030509AA	EC2004030508AA	HP GeneArray Scanner	DMSO	Sigma-Aldrich	E1024	estradiol, USP
374	38	dexamethasone	INN	1e-06	6	ssMCF7	HG-U133A	EC2004030510AA	EC2004030508AA	HP GeneArray Scanner	DMSO	Sigma-Aldrich	D4902	dexamethasone
375	38	tamoxifen	INN	1e-06	6	ssMCF7	HG-U133A	EC2004030511AA	EC2004030508AA	HP GeneArray Scanner	DMSO	Sigma-Aldrich	T9262	tamoxifen citrate
376	38	raloxifene	INN	1e-07	6	ssMCF7	HG-U133A	EC2004030512AA	EC2004030508AA	HP GeneArray Scanner	DMSO	Sigma-Aldrich	R1402	raloxifene hydrochloride
377	39	celecoxib	INN	1e-05	6	MCF7	HG-U133A	EC2004030515AA	EC2004030514AA	HP GeneArray Scanner	DMSO	LKT Laboratories	C1644	celecoxib
378	39	tacrolimus	INN	1e-06	6	MCF7	HG-U133A	EC2004030516AA	EC2004030514AA	HP GeneArray Scanner	DMSO	LC Laboratories	F-4900	FK-506
379	39	cobalt chloride		0.0001	6	MCF7	HG-U133A	EC2004032007AA	EC2004030514AA	HP GeneArray Scanner	DMSO	Sigma-Aldrich	C8661	cobalt(II) chloride hexahydrate
380	39	tamoxifen	INN	1e-06	6	MCF7	HG-U133A	EC2004030518AA	EC2004030514AA	HP GeneArray Scanner	DMSO	Sigma-Aldrich	T9262	tamoxifen citrate
381	40	tanespimycin	INN	1e-06	6	MCF7	HG-U133A	EC2004041409AA	EC2004041408AA	HP GeneArray Scanner	DMSO	Tocris	1515	17-AAG
382	40	genistein		1e-05	6	MCF7	HG-U133A	EC2004041410AA	EC2004041408AA	HP GeneArray Scanner	DMSO	Calbiochem	345834	genistein
383	40	cobalt chloride		0.0001	6	MCF7	HG-U133A	EC2004041411AA	EC2004041408AA	HP GeneArray Scanner	DMSO	Sigma-Aldrich	C8661	cobalt(II) chloride hexahydrate
384	40	tretinoin	INN	1e-06	6	MCF7	HG-U133A	EC2004041412AA	EC2004041408AA	HP GeneArray Scanner	DMSO	Sigma-Aldrich	R2625	retinoic acid
387	41	estradiol	INN	1e-08	6	HL60	HG-U133A	EC2004032010AA	EC2004032009AA	HP GeneArray Scanner	DMSO	Sigma-Aldrich	E1024	estradiol, USP
388	41	raloxifene	INN	1e-07	6	HL60	HG-U133A	EC2004032011AA	EC2004032009AA	HP GeneArray Scanner	DMSO	Sigma-Aldrich	R1402	raloxifene hydrochloride
389	41	wortmannin		1e-08	6	HL60	HG-U133A	EC2004032012AA	EC2004032009AA	HP GeneArray Scanner	DMSO	Calbiochem	681675	wortmannin
390	41	tretinoin	INN	1e-06	6	HL60	HG-U133A	EC2004032013AA	EC2004032009AA	HP GeneArray Scanner	DMSO	Sigma-Aldrich	R2625	retinoic acid
401	42	LY-294002		1e-05	6	ssMCF7	HG-U133A	EC2004041603AA	EC2004041602AA	HP GeneArray Scanner	DMSO	Calbiochem	440202	LY294002
402	42	sirolimus	INN	1e-07	6	ssMCF7	HG-U133A	EC2004041604AA	EC2004041602AA	HP GeneArray Scanner	DMSO	Calbiochem	553210	rapamycin
403	42	alpha-estradiol		1e-08	6	ssMCF7	HG-U133A	EC2004041605AA	EC2004041602AA	HP GeneArray Scanner	DMSO	Sigma-Aldrich	E8750	alpha-estradiol
404	42	wortmannin		1e-08	6	ssMCF7	HG-U133A	EC2004041606AA	EC2004041602AA	HP GeneArray Scanner	DMSO	Calbiochem	681675	wortmannin
405	43	tetraethylenepentamine		1e-05	6	MCF7	HG-U133A	EC2004041609AA	EC2004041608AA	HP GeneArray Scanner	medium	Sigma-Aldrich	375683	tetraethylenepentamine pentahydrochloride
406	43	tetraethylenepentamine		0.0001	6	MCF7	HG-U133A	EC2004041610AA	EC2004041608AA	HP GeneArray Scanner	medium	Sigma-Aldrich	375683	tetraethylenepentamine pentahydrochloride
407	43	sodium phenylbutyrate		0.001	6	MCF7	HG-U133A	EC2004041611AA	EC2004041608AA	HP GeneArray Scanner	medium	Calbiochem	567616	sodium 4-phenylbutyrate
408	43	sodium phenylbutyrate		0.001	6	MCF7	HG-U133A	EC2004041612AA	EC2004041608AA	HP GeneArray Scanner	medium	Calbiochem	567616	sodium 4-phenylbutyrate
409	44	valproic acid	INN	0.001	6	HL60	HG-U133A	EC2004042303AA	EC2004042302AA	HP GeneArray Scanner	medium	Sigma-Aldrich	P4543	2-propylpentanoic acid
410	44	valproic acid	INN	0.01	6	HL60	HG-U133A	EC2004042304AA	EC2004042302AA	HP GeneArray Scanner	medium	Sigma-Aldrich	P4543	2-propylpentanoic acid
411	44	sodium phenylbutyrate		0.001	6	HL60	HG-U133A	EC2004042305AA	EC2004042302AA	HP GeneArray Scanner	medium	Calbiochem	567616	sodium 4-phenylbutyrate
412	44	tetraethylenepentamine		0.0001	6	HL60	HG-U133A	EC2004042306AA	EC2004042302AA	HP GeneArray Scanner	medium	Sigma-Aldrich	375683	tetraethylenepentamine pentahydrochloride
413	45	trichostatin A		1e-07	6	ssMCF7	HG-U133A	EC2004050703AA	EC2004050702AA	HP GeneArray Scanner	DMSO	Calbiochem	647925	trichostatin A
414	45	estradiol	INN	1e-08	6	ssMCF7	HG-U133A	EC2004050704AA	EC2004050702AA	HP GeneArray Scanner	DMSO	Sigma-Aldrich	E1024	estradiol, USP
415	45	nordihydroguaiaretic acid		1e-06	6	ssMCF7	HG-U133A	EC2004050706AA	EC2004050702AA	HP GeneArray Scanner	DMSO	Sigma-Aldrich	157619	nordihydroguaiaretic acid
416	46	clozapine	INN	1e-05	6	MCF7	HG-U133A	EC2004042309AA	EC2004042308AA	HP GeneArray Scanner	DMSO	Sigma-Aldrich	C6305	clozapine
417	46	thioridazine	INN	1e-05	6	MCF7	HG-U133A	EC2004042310AA	EC2004042308AA	HP GeneArray Scanner	DMSO	Sigma-Aldrich	T9025	thioridazine hydrochloride
418	46	haloperidol	INN	1e-05	6	MCF7	HG-U133A	EC2004042311AA	EC2004042308AA	HP GeneArray Scanner	DMSO	Sigma-Aldrich	H1512	haloperidol
419	46	chlorpromazine	INN	1e-05	6	MCF7	HG-U133A	EC2004042312AA	EC2004042308AA	HP GeneArray Scanner	DMSO	Sigma-Aldrich	C0982	chlorpromazine hydrochloride
421	53	trifluoperazine	INN	1e-05	6	MCF7	HG-U133A	EC2004042315AA	EC2004042314AA	HP GeneArray Scanner	DMSO	Sigma-Aldrich	T6062	trifluoperazine dihydrochloride
422	53	thioridazine	INN	1e-06	6	MCF7	HG-U133A	EC2004042316AA	EC2004042314AA	HP GeneArray Scanner	DMSO	Sigma-Aldrich	T9025	thioridazine hydrochloride
423	53	staurosporine		1e-07	6	MCF7	HG-U133A	EC2004042317AA	EC2004042314AA	HP GeneArray Scanner	DMSO	Calbiochem	569397	staurosporine
424	53	LY-294002		1e-07	6	MCF7	HG-U133A	EC2004042318AA	EC2004042314AA	HP GeneArray Scanner	DMSO	Calbiochem	440202	LY294002
425	54	staurosporine		1e-08	6	MCF7	HG-U133A	EC2004050709AA	EC2004050708AA	HP GeneArray Scanner	DMSO	Calbiochem	569397	staurosporine
426	54	chlorpromazine	INN	1e-06	6	MCF7	HG-U133A	EC2004050710AA	EC2004050708AA	HP GeneArray Scanner	DMSO	Sigma-Aldrich	C0982	chlorpromazine hydrochloride
427	54	iloprost	INN	1e-06	6	MCF7	HG-U133A	EC2004050711AA	EC2004050708AA	HP GeneArray Scanner	DMSO	Cayman Chemical	18215	iloprost
428	54	tanespimycin	INN	1e-06	6	MCF7	HG-U133A	EC2004050712AA	EC2004050708AA	HP GeneArray Scanner	DMSO	Tocris	1515	17-AAG
429	55	LY-294002		1e-05	6	PC3	HG-U133A	EC2004052403AA	EC2004052402AA	HP GeneArray Scanner	DMSO	Calbiochem	440202	LY294002
430	55	rosiglitazone	INN	1e-05	6	PC3	HG-U133A	EC2004052404AA	EC2004052402AA	HP GeneArray Scanner	DMSO	LKT Laboratories	R5772	rosiglitazone maleate
431	55	troglitazone	INN	1e-05	6	PC3	HG-U133A	EC2004052405AA	EC2004052402AA	HP GeneArray Scanner	DMSO	Sigma-Aldrich	T2573	troglitazone
432	55	tanespimycin	INN	1e-06	6	PC3	HG-U133A	EC2004052406AA	EC2004052402AA	HP GeneArray Scanner	DMSO	Tocris	1515	17-AAG
433	56	valproic acid	INN	0.001	6	PC3	HG-U133A	EC2004052409AA	EC2004052408AA	HP GeneArray Scanner	medium	Sigma-Aldrich	P4543	2-propylpentanoic acid
434	56	sodium phenylbutyrate		0.001	6	PC3	HG-U133A	EC2004052410AA	EC2004052408AA	HP GeneArray Scanner	medium	Calbiochem	567616	sodium 4-phenylbutyrate
435	56	novobiocin	INN	0.0001	6	PC3	HG-U133A	EC2004052411AA	EC2004052408AA	HP GeneArray Scanner	medium	Sigma-Aldrich	N6160	novobiocin sodium, USP
436	56	fasudil	INN	1e-05	6	PC3	HG-U133A	EC2004052412AA	EC2004052408AA	HP GeneArray Scanner	medium	Calbiochem	371970	HA-1077 dihydrochloride
437	58	novobiocin	INN	0.0001	6	MCF7	HG-U133A	EC2004052415AA	EC2004052414AA	HP GeneArray Scanner	medium	Sigma-Aldrich	N6160	novobiocin sodium, USP
438	58	copper sulfate		0.0001	6	MCF7	HG-U133A	EC2004052416AA	EC2004052414AA	HP GeneArray Scanner	medium	Sigma-Aldrich	203165	copper(II) sulfate pentahydrate
439	58	oxamic acid		0.01	6	MCF7	HG-U133A	EC2004052417AA	EC2004052414AA	HP GeneArray Scanner	medium	Pfaltz and Bauer	3850	oxamic acid sodium salt
440	58	W-13		1e-05	6	MCF7	HG-U133A	EC2004052418AA	EC2004052414AA	HP GeneArray Scanner	medium	Calbiochem	681636	W-13, hydrochloride
441	59	arachidonic acid		1e-05	6	MCF7	HG-U133A	EC2004060203AA	CL2004060801AA	HP GeneArray Scanner	ethanol	Sigma-Aldrich	A8798	arachidonic acid sodium salt
442	59	oligomycin		1e-06	6	MCF7	HG-U133A	EC2004060204AA	CL2004060801AA	HP GeneArray Scanner	ethanol	Sigma-Aldrich	861944	oligomycin
443	59	arachidonic acid		1e-05	6	MCF7	HG-U133A	EC2004060205AA	CL2004060801AA	HP GeneArray Scanner	ethanol	Sigma-Aldrich	A8798	arachidonic acid sodium salt
444	59	clofibrate	INN	0.0001	6	MCF7	HG-U133A	EC2004060206AA	CL2004060801AA	HP GeneArray Scanner	ethanol	Calbiochem	231405	clofibrate
445	60	diclofenac	INN	1e-05	6	PC3	HG-U133A	EC2004060209AA	EC2004060208AA	HP GeneArray Scanner	DMSO	Sigma-Aldrich	D6899	diclofenac sodium
446	60	15-delta prostaglandin J2		1e-05	6	PC3	HG-U133A	EC2004060210AA	EC2004060208AA	HP GeneArray Scanner	DMSO	Calbiochem	538927	15d-PGJ2
447	60	tretinoin	INN	1e-06	6	PC3	HG-U133A	EC2004060211AA	EC2004060208AA	HP GeneArray Scanner	DMSO	Sigma-Aldrich	R2625	retinoic acid
448	60	trichostatin A		1e-07	6	PC3	HG-U133A	EC2004060212AA	EC2004060208AA	HP GeneArray Scanner	DMSO	Calbiochem	647925	trichostatin A
449	61	monorden		1e-07	6	PC3	HG-U133A	EC2004060215AA	EC2004060214AA	HP GeneArray Scanner	DMSO	LKT Laboratories	R0212	radicicol
450	61	tanespimycin	INN	1e-06	6	PC3	HG-U133A	EC2004060216AA	EC2004060214AA	HP GeneArray Scanner	DMSO	Tocris	1515	17-AAG
451	61	TTNPB		1e-07	6	PC3	HG-U133A	EC2004060217AA	EC2004060214AA	HP GeneArray Scanner	DMSO	Sigma-Aldrich	T3757	TTNPB
452	61	indometacin	INN	0.0001	6	PC3	HG-U133A	EC2004060218AA	EC2004060214AA	HP GeneArray Scanner	DMSO	Sigma-Aldrich	I8280	indomethacin, USP
453	62	indometacin	INN	0.0001	6	MCF7	HG-U133A	EC2004070109AA	EC2004070108AA	HP GeneArray Scanner	DMSO	Sigma-Aldrich	I8280	indomethacin, USP
454	62	cobalt chloride		0.0001	6	MCF7	HG-U133A	EC2004070110AA	EC2004070108AA	HP GeneArray Scanner	DMSO	Sigma-Aldrich	C8661	cobalt(II) chloride hexahydrate
455	62	prochlorperazine	INN	1e-05	6	MCF7	HG-U133A	EC2004070111AA	EC2004070108AA	HP GeneArray Scanner	DMSO	Sigma-Aldrich	P9178	prochlorperazine dimaleate salt
456	62	quinpirole	INN	1e-06	6	MCF7	HG-U133A	EC2004070113AA	EC2004070108AA	HP GeneArray Scanner	DMSO	Sigma-Aldrich	Q102	(-)-quinpirole hydrochloride
457	63	tetraethylenepentamine		0.0001	6	PC3	HG-U133A	EC2004070103AA	EC2004070102AA	HP GeneArray Scanner	medium	Sigma-Aldrich	375683	tetraethylenepentamine pentahydrochloride
458	63	valproic acid	INN	0.001	6	PC3	HG-U133A	EC2004070104AA	EC2004070102AA	HP GeneArray Scanner	medium	Sigma-Aldrich	P4543	2-propylpentanoic acid
459	63	copper sulfate		0.0001	6	PC3	HG-U133A	EC2004070105AA	EC2004070102AA	HP GeneArray Scanner	medium	Sigma-Aldrich	203165	copper(II) sulfate pentahydrate
460	63	deferoxamine	INN	0.0001	6	PC3	HG-U133A	EC2004070106AA	EC2004070102AA	HP GeneArray Scanner	medium	Sigma-Aldrich	D-9533	deferoxamine mesylate salt
461	65	LY-294002		1e-05	6	PC3	HG-U133A	CL2004060804AA	CL2004060803AA	HP GeneArray Scanner	DMSO	Calbiochem	440202	LY294002
462	65	troglitazone	INN	1e-05	6	PC3	HG-U133A	CL2004060805AA	CL2004060803AA	HP GeneArray Scanner	DMSO	Sigma-Aldrich	T2573	troglitazone
463	65	rofecoxib	INN	1e-05	6	PC3	HG-U133A	CL2004060806AA	CL2004060803AA	HP GeneArray Scanner	DMSO	LKT Laboratories	R5722	rofecoxib
464	65	pirinixic acid	INN	0.0001	6	PC3	HG-U133A	CL2004060807AA	CL2004060803AA	HP GeneArray Scanner	DMSO	Calbiochem	681725	WY-14643
481	66	pirinixic acid	INN	0.0001	6	PC3	HG-U133A	EC2004070115AA	EC2004070114AA	HP GeneArray Scanner	DMSO	Calbiochem	681725	WY-14643
482	66	celecoxib	INN	1e-05	6	PC3	HG-U133A	EC2004070116AA	EC2004070114AA	HP GeneArray Scanner	DMSO	LKT Laboratories	C1644	celecoxib
483	66	imatinib	INN	1e-05	6	PC3	HG-U133A	EC2004070117AA	EC2004070114AA	HP GeneArray Scanner	DMSO	Novartis	Gleevec	Gleevec
484	66	monorden		1e-07	6	PC3	HG-U133A	EC2004070118AA	EC2004070114AA	HP GeneArray Scanner	DMSO	LKT Laboratories	R0212	radicicol
485	67	deferoxamine	INN	0.0001	6	MCF7	HG-U133A	EC2004070121AA	EC2004070120AA	HP GeneArray Scanner	DMSO	Sigma-Aldrich	D-9533	deferoxamine mesylate salt
486	67	calmidazolium		5e-06	6	MCF7	HG-U133A	EC2004070122AA	EC2004070120AA	HP GeneArray Scanner	DMSO	Sigma-Aldrich	21265	calmidazolium chloride
487	67	pirinixic acid	INN	0.0001	6	MCF7	HG-U133A	EC2004070123AA	EC2004070120AA	HP GeneArray Scanner	DMSO	Calbiochem	681725	WY-14643
488	67	iloprost	INN	1e-06	6	MCF7	HG-U133A	EC2004070124AA	EC2004070120AA	HP GeneArray Scanner	DMSO	Cayman Chemical	18215	iloprost
489	68	monorden		1e-07	6	MCF7	HG-U133A	EC2004071403AA	EC2004071402AA	HP GeneArray Scanner	DMSO	LKT Laboratories	R0212	radicicol
490	68	fluphenazine	INN	1e-05	6	MCF7	HG-U133A	EC2004071404AA	EC2004071402AA	HP GeneArray Scanner	DMSO	Sigma-Aldrich	F8548	fluphenazine dihydrochloride
491	68	dopamine	INN	1e-06	6	MCF7	HG-U133A	EC2004071405AA	EC2004071402AA	HP GeneArray Scanner	DMSO	Sigma-Aldrich	H8502	dopamine hydrochloride
492	68	haloperidol	INN	1e-05	6	MCF7	HG-U133A	EC2004071406AA	EC2004071402AA	HP GeneArray Scanner	DMSO	Sigma-Aldrich	H1512	haloperidol
493	69	monorden		1e-07	6	SKMEL5	HG-U133A	EC2004071409AA	EC2004071408AA	HP GeneArray Scanner	DMSO	LKT Laboratories	R0212	radicicol
494	69	fluphenazine	INN	1e-05	6	SKMEL5	HG-U133A	EC2004071410AA	EC2004071408AA	HP GeneArray Scanner	DMSO	Sigma-Aldrich	F8548	fluphenazine dihydrochloride
495	69	pirinixic acid	INN	0.0001	6	SKMEL5	HG-U133A	EC2004071411AA	EC2004071408AA	HP GeneArray Scanner	DMSO	Calbiochem	681725	WY-14643
496	69	iloprost	INN	1e-06	6	SKMEL5	HG-U133A	EC2004071412AA	EC2004071408AA	HP GeneArray Scanner	DMSO	Cayman Chemical	18215	iloprost
497	70	valproic acid	INN	0.001	6	ssMCF7	HG-U133A	EC2004071415AA	EC2004071414AA	HP GeneArray Scanner	medium	Sigma-Aldrich	P4543	2-propylpentanoic acid
498	70	tetraethylenepentamine		0.0001	6	ssMCF7	HG-U133A	EC2004071416AA	EC2004071414AA	HP GeneArray Scanner	medium	Sigma-Aldrich	375683	tetraethylenepentamine pentahydrochloride
499	70	novobiocin	INN	0.0001	6	ssMCF7	HG-U133A	EC2004071417AA	EC2004071414AA	HP GeneArray Scanner	medium	Sigma-Aldrich	N6160	novobiocin sodium, USP
500	70	copper sulfate		0.0001	6	ssMCF7	HG-U133A	EC2004071418AA	EC2004071414AA	HP GeneArray Scanner	medium	Sigma-Aldrich	203165	copper(II) sulfate pentahydrate
501	71	LY-294002		1e-05	6	SKMEL5	HG-U133A	EC2004071421AA	EC2004071420AA	HP GeneArray Scanner	DMSO	Calbiochem	440202	LY294002
502	71	sodium phenylbutyrate		0.0002	6	SKMEL5	HG-U133A	EC2004071422AA	EC2004071420AA	HP GeneArray Scanner	DMSO	Calbiochem	567616	sodium 4-phenylbutyrate
503	71	indometacin	INN	0.0001	6	SKMEL5	HG-U133A	EC2004071423AA	EC2004071420AA	HP GeneArray Scanner	DMSO	Sigma-Aldrich	I8280	indomethacin, USP
504	71	troglitazone	INN	1e-05	6	SKMEL5	HG-U133A	EC2004071424AA	EC2004071420AA	HP GeneArray Scanner	DMSO	Sigma-Aldrich	T2573	troglitazone
505	73	tanespimycin	INN	1e-06	6	SKMEL5	HG-U133A	EC2004073003AA	EC2004073002AA	HP GeneArray Scanner	DMSO	Tocris	1515	17-AAG
506	73	wortmannin		1e-08	6	SKMEL5	HG-U133A	EC2004073004AA	EC2004073002AA	HP GeneArray Scanner	DMSO	Calbiochem	681675	wortmannin
507	73	SC-58125		1e-05	6	SKMEL5	HG-U133A	EC2004073005AA	EC2004073002AA	HP GeneArray Scanner	DMSO	Cayman Chemical	70655	SC-58125
508	73	staurosporine		1e-08	6	SKMEL5	HG-U133A	EC2004073006AA	EC2004073002AA	HP GeneArray Scanner	DMSO	Calbiochem	569397	staurosporine
521	74	tanespimycin	INN	1e-06	6	ssMCF7	HG-U133A	EC2004073009AA	EC2004073008AA	HP GeneArray Scanner	DMSO	Tocris	1515	17-AAG
523	74	fulvestrant	INN	1e-06	6	ssMCF7	HG-U133A	EC2004073011AA	EC2004073008AA	HP GeneArray Scanner	DMSO	Tocris	1047	ICI 182,780
524	74	nordihydroguaiaretic acid		1e-06	6	ssMCF7	HG-U133A	EC2004073012AA	EC2004073008AA	HP GeneArray Scanner	DMSO	Sigma-Aldrich	157619	nordihydroguaiaretic acid
541	75	gefitinib	INN	1e-05	6	HL60	HG-U133A	EC2004073015AA	EC2004073014AA	HP GeneArray Scanner	DMSO	AstraZeneca	Iressa	Iressa
542	75	SC-58125		1e-05	6	HL60	HG-U133A	EC2004073016AA	EC2004073014AA	HP GeneArray Scanner	DMSO	Cayman Chemical	70655	SC-58125
543	75	1,5-isoquinolinediol		0.0001	6	HL60	HG-U133A	EC2004073017AA	EC2004073014AA	HP GeneArray Scanner	DMSO	Sigma-Aldrich	I138	1,5-Isoquinolinediol
544	75	monorden		1e-07	6	HL60	HG-U133A	EC2004073018AA	EC2004073014AA	HP GeneArray Scanner	DMSO	LKT Laboratories	R0212	radicicol
564	79	15-delta prostaglandin J2		1e-05	6	SKMEL5	HG-U133A	EC2004111124AA	EC2004111120AA	HP GeneArray Scanner	DMSO	Calbiochem	538927	15d-PGJ2
573	82	deferoxamine	INN	0.0001	12	MCF7	HG-U133A	EC2004081915AA	EC2004081914AA	HP GeneArray Scanner	medium	Sigma-Aldrich	D-9533	deferoxamine mesylate salt
574	82	tetraethylenepentamine		0.0001	12	MCF7	HG-U133A	EC2004081916AA	EC2004081914AA	HP GeneArray Scanner	medium	Sigma-Aldrich	375683	tetraethylenepentamine pentahydrochloride
575	82	copper sulfate		0.0001	12	MCF7	HG-U133A	EC2004081917AA	EC2004081914AA	HP GeneArray Scanner	medium	Sigma-Aldrich	203165	copper(II) sulfate pentahydrate
576	82	novobiocin	INN	0.0001	12	MCF7	HG-U133A	EC2004081918AA	EC2004081914AA	HP GeneArray Scanner	medium	Sigma-Aldrich	N6160	novobiocin sodium, USP
578	86	4,5-dianilinophthalimide		1e-05	6	PC3	HG-U133A	EC2004111116AA	EC2004111114AA	HP GeneArray Scanner	DMSO	Sigma-Aldrich	D-210	DAPH
579	86	fisetin		5e-05	6	PC3	HG-U133A	EC2004111117AA	EC2004111114AA	HP GeneArray Scanner	DMSO	Sigma-Aldrich	F4043	fisetin
582	87	butein		1e-05	6	PC3	HG-U133A	EC2005020904AA	EC2005020902AA	HP GeneArray Scanner	DMSO	VWR	80050-502	butein
583	87	HNMPA-(AM)3		5e-06	6	PC3	HG-U133A	EC2005020905AA	EC2005020902AA	HP GeneArray Scanner	DMSO	Calbiochem	397100	HNMPA-(AM)3
584	87	dimethyloxalylglycine		0.001	6	PC3	HG-U133A	EC2005020906AA	EC2005020902AA	HP GeneArray Scanner	DMSO	Frontier Scientific	D1070	dimethyloxalylglycine
590	94	3-aminobenzamide		0.01	6	MCF7	HG-U133A	EC2004112404AA	EC2004112402AA	HP GeneArray Scanner	DMSO	Calbiochem	165350	3-aminobenzamide
591	94	bucladesine	INN	2e-05	6	MCF7	HG-U133A	EC2004112405AA	EC2004112402AA	HP GeneArray Scanner	DMSO	Sigma-Aldrich	D0627	N6,2'-O-Dibutyryladenosine 3',5'-cyclic monophosphate sodium salt
592	94	probucol	INN	1e-05	6	MCF7	HG-U133A	EC2004112406AA	EC2004112402AA	HP GeneArray Scanner	DMSO	Calbiochem	529618	probucol
593	95	geldanamycin		1e-06	6	MCF7	HG-U133A	EC2004111103AA	EC2004111102AA	HP GeneArray Scanner	DMSO	Calbiochem	345805	geldanamycin
594	95	arachidonyltrifluoromethane		1e-05	6	MCF7	HG-U133A	EC2004111104AA	EC2004111102AA	HP GeneArray Scanner	DMSO	Sigma-Aldrich	A231	arachidonyl trifluoromethyl ketone
595	95	resveratrol		5e-05	6	MCF7	HG-U133A	EC2004111105AA	EC2004111102AA	HP GeneArray Scanner	DMSO	Sigma-Aldrich	R5010	resveratrol
596	95	monastrol		0.0001	6	MCF7	HG-U133A	EC2004111106AA	EC2004111102AA	HP GeneArray Scanner	DMSO	Tocris	1305	monastrol
601	96	MK-886		1e-06	6	MCF7	HG-U133A	EC2004102603AA	EC2004102602AA	HP GeneArray Scanner	ethanol	Calbiochem	475889	MK-886
602	96	ciclosporin	INN	1e-06	6	MCF7	HG-U133A	EC2004102604AA	EC2004102602AA	HP GeneArray Scanner	ethanol	Calbiochem	239835	cyclosporine A
603	96	nifedipine	INN	1e-05	6	MCF7	HG-U133A	EC2004102605AA	EC2004102602AA	HP GeneArray Scanner	ethanol	Sigma-Aldrich	N7634	nifedipine
604	96	arachidonic acid		1e-05	6	MCF7	HG-U133A	EC2004102606AA	EC2004102602AA	HP GeneArray Scanner	ethanol	Sigma-Aldrich	A8798	arachidonic acid sodium salt
605	98	monastrol		2e-05	6	MCF7	HG-U133A	EC2004111109AA	EC2004111108AA	HP GeneArray Scanner	DMSO	Tocris	1305	monastrol
606	98	thalidomide	INN	0.0001	6	MCF7	HG-U133A	EC2004111110AA	EC2004111108AA	HP GeneArray Scanner	DMSO	Sigma-Aldrich	T144	(+/-)-thalidomide
607	98	butein		1e-05	6	MCF7	HG-U133A	EC2004111111AA	EC2004111108AA	HP GeneArray Scanner	DMSO	VWR	80050-502	butein
608	98	NU-1025		0.0001	6	MCF7	HG-U133A	EC2004111112AA	EC2004111108AA	HP GeneArray Scanner	DMSO	Calbiochem	493800	NU1025
609	101	5666823		0.0001	6	MCF7	HG-U133A	EC2004112409AA	EC2004112408AA	HP GeneArray Scanner	DMSO	Chembridge	5666823	5666823
610	101	monastrol		0.0001	6	MCF7	HG-U133A	EC2004112410AA	EC2004112408AA	HP GeneArray Scanner	DMSO	Tocris	1305	monastrol
611	101	geldanamycin		1e-06	6	MCF7	HG-U133A	EC2004112411AA	EC2004112408AA	HP GeneArray Scanner	DMSO	Calbiochem	345805	geldanamycin
612	101	LM-1685		1e-05	6	MCF7	HG-U133A	EC2004112412AA	EC2004112408AA	HP GeneArray Scanner	DMSO	Calbiochem	236011	cox-2 inhibitor I
614	103	monastrol		2e-05	6	MCF7	HG-U133A	EC2004120710AA	EC2004120708AA	HP GeneArray Scanner	DMSO	Tocris	1305	monastrol
621	107	nocodazole	INN	1e-06	6	MCF7	HG-U133A	EC2004121703AA	EC2004121702AA	HP GeneArray Scanner	DMSO	Calbiochem	487928	nocodazole
622	107	resveratrol		5e-05	6	MCF7	HG-U133A	EC2004121704AA	EC2004121702AA	HP GeneArray Scanner	DMSO	Sigma-Aldrich	R5010	resveratrol
624	107	4,5-dianilinophthalimide		1e-05	6	MCF7	HG-U133A	EC2004121706AA	EC2004121702AA	HP GeneArray Scanner	DMSO	Sigma-Aldrich	D-210	DAPH
627	108	monastrol		0.0001	6	MCF7	HG-U133A	EC2004121711AA	EC2004121708AA	HP GeneArray Scanner	DMSO	Tocris	1305	monastrol
629	109	valproic acid	INN	0.001	6	SKMEL5	HG-U133A	EC2005010703AA	EC2005010702AA	HP GeneArray Scanner	DMSO	Sigma-Aldrich	P4543	2-propylpentanoic acid
630	109	colchicine		1e-06	6	SKMEL5	HG-U133A	EC2005010704AA	EC2005010702AA	HP GeneArray Scanner	DMSO	Calbiochem	234115	colchicine
631	109	benserazide	INN	1e-05	6	SKMEL5	HG-U133A	EC2005010705AA	EC2005010702AA	HP GeneArray Scanner	DMSO	Sigma-Aldrich	B7283	benserazide hydrochloride
632	109	novobiocin	INN	0.0001	6	SKMEL5	HG-U133A	EC2005010706AA	EC2005010702AA	HP GeneArray Scanner	DMSO	Sigma-Aldrich	N6160	novobiocin sodium, USP
638	111	genistein		1e-05	6	MCF7	HG-U133A	EC2005020910AA	EC2005020908AA	HP GeneArray Scanner	DMSO	Calbiochem	345834	genistein
639	111	pentamidine	INN	0.0001	6	MCF7	HG-U133A	EC2005020911AA	EC2005020908AA	HP GeneArray Scanner	DMSO	Sigma-Aldrich	P0547	pentamidine isethionate salt
640	111	paclitaxel	INN	1e-07	6	MCF7	HG-U133A	EC2005020912AA	EC2005020908AA	HP GeneArray Scanner	DMSO	Sigma-Aldrich	T-7191	paclitaxel
641	112	benserazide	INN	1e-05	6	MCF7	HG-U133A	EC2005020915AA	EC2005020914AA	HP GeneArray Scanner	medium	Sigma-Aldrich	B7283	benserazide hydrochloride
642	112	tioguanine	INN	1e-05	6	MCF7	HG-U133A	EC2005020916AA	EC2005020914AA	HP GeneArray Scanner	medium	Sigma-Aldrich	A4660	6-thioguanine
643	112	W-13		1e-05	6	MCF7	HG-U133A	EC2005020917AA	EC2005020914AA	HP GeneArray Scanner	medium	Calbiochem	681636	W-13, hydrochloride
644	112	colchicine		1e-07	6	MCF7	HG-U133A	EC2005020918AA	EC2005020914AA	HP GeneArray Scanner	medium	Calbiochem	234115	colchicine
661	90	splitomicin		2e-05	6	PC3	HG-U133A	EC2005030703AA	EC2005030702AA	HP GeneArray Scanner	DMSO	Sigma-Aldrich	S4068	splitomicin
662	90	resveratrol		5e-05	6	PC3	HG-U133A	EC2005030704AA	EC2005030702AA	HP GeneArray Scanner	DMSO	Sigma-Aldrich	R5010	resveratrol
663	90	U0125		1e-06	6	PC3	HG-U133A	EC2005030705AA	EC2005030702AA	HP GeneArray Scanner	DMSO	Calbiochem	662008	U0125
664	90	docosahexaenoic acid ethyl ester		0.0001	6	PC3	HG-U133A	EC2005030706AA	EC2005030702AA	HP GeneArray Scanner	DMSO	Sigma-Aldrich	D2661	cis-4,7,10,13,16,19-Docosahexaenoic acid ethyl ester
665	116	estradiol	INN	1e-08	6	PC3	HG-U133A	EC2005030715AA	EC2005030714AA	HP GeneArray Scanner	DMSO	Sigma-Aldrich	E1024	estradiol, USP
666	116	butirosin	INN	1e-05	6	PC3	HG-U133A	EC2005030716AA	EC2005030714AA	HP GeneArray Scanner	DMSO	Sigma-Aldrich	B9525	butirosin A from Bacillus vitellinus
667	116	mercaptopurine	INN	1e-05	6	PC3	HG-U133A	EC2005030717AA	EC2005030714AA	HP GeneArray Scanner	DMSO	Sigma-Aldrich	M7000	6-mercaptopurine monohydrate
668	116	monastrol		0.0001	6	PC3	HG-U133A	EC2005030718AA	EC2005030714AA	HP GeneArray Scanner	DMSO	Tocris	1305	monastrol
681	117	monastrol		0.0001	6	MCF7	HG-U133A	EC2005030721AA	EC2005030720AA	HP GeneArray Scanner	DMSO	Tocris	1305	monastrol
702	110b	alpha-estradiol		1e-08	6	PC3	HG-U133A	EC2005033010AA	EC2005033008AA	HP GeneArray Scanner	DMSO	Sigma-Aldrich	E8750	alpha-estradiol
703	110b	genistein		1e-05	6	PC3	HG-U133A	EC2005033011AA	EC2005033008AA	HP GeneArray Scanner	DMSO	Calbiochem	345834	genistein
704	110b	fulvestrant	INN	1e-06	6	PC3	HG-U133A	EC2005033012AA	EC2005033008AA	HP GeneArray Scanner	DMSO	Tocris	1047	ICI 182,780
762	119	alpha-estradiol		1e-08	6	MCF7	HG-U133A	EC2005061004AA	EC2005061002AA	HP GeneArray Scanner	DMSO	Sigma-Aldrich	E8750	alpha-estradiol
782	120	estradiol	INN	1e-08	6	HL60	HG-U133A	EC2005081604AA	EC2005081602AA	HP GeneArray Scanner	DMSO	Sigma-Aldrich	E1024	estradiol, USP
783	120	colforsin	INN	5e-05	6	HL60	HG-U133A	EC2005081605AA	EC2005081602AA	HP GeneArray Scanner	DMSO	EMD	344270	forskolin
825	504	rottlerin		1e-05	6	MCF7	HT_HG-U133A_EA	5202764005790181113004.H02	.H01.G02.E03.D04.B05.A06	Axon ImageXpress	DMSO	Tocris	1610	rottlerin
826	504	prazosin	INN	1e-05	6	MCF7	HT_HG-U133A_EA	5202764005790181113004.H03	.H01.G02.E03.D04.B05.A06	Axon ImageXpress	DMSO	Sigma-Aldrich	P7791	prazosin hydrochloride
828	504	5252917		1.4e-05	6	MCF7	HT_HG-U133A_EA	5202764005790181113004.H05	.H01.G02.E03.D04.B05.A06	Axon ImageXpress	DMSO	Chembridge	5252917	5252917
831	504	tanespimycin	INN	1e-06	6	MCF7	HT_HG-U133A_EA	5202764005790181113004.G03	.H01.G02.E03.D04.B05.A06	Axon ImageXpress	DMSO	Tocris	1515	17-AAG
832	504	Y-27632		3e-06	6	MCF7	HT_HG-U133A_EA	5202764005790181113004.G04	.H01.G02.E03.D04.B05.A06	Axon ImageXpress	DMSO	EMD	688000	Y-27632
833	504	5255229		1.3e-05	6	MCF7	HT_HG-U133A_EA	5202764005790181113004.G05	.H01.G02.E03.D04.B05.A06	Axon ImageXpress	DMSO	Chembridge	5255229	5255229
834	504	5211181		1.2e-05	6	MCF7	HT_HG-U133A_EA	5202764005790181113004.G06	.H01.G02.E03.D04.B05.A06	Axon ImageXpress	DMSO	Chembridge	5211181	5211181
835	504	carbamazepine	INN	1e-07	6	MCF7	HT_HG-U133A_EA	5202764005790181113004.F02	.H01.G02.E03.D04.B05.A06	Axon ImageXpress	DMSO	Sigma-Aldrich	C4024	carbamazepine
836	504	monorden		1e-07	6	MCF7	HT_HG-U133A_EA	5202764005790181113004.F03	.H01.G02.E03.D04.B05.A06	Axon ImageXpress	DMSO	LKT Laboratories	R0212	radicicol
837	504	blebbistatin		1.7e-05	6	MCF7	HT_HG-U133A_EA	5202764005790181113004.F04	.H01.G02.E03.D04.B05.A06	Axon ImageXpress	DMSO	Tocris	1760	(+/-)-blebbistatin
838	504	5248896		1.1e-05	6	MCF7	HT_HG-U133A_EA	5202764005790181113004.F05	.H01.G02.E03.D04.B05.A06	Axon ImageXpress	DMSO	Chembridge	5248896	5248896
839	504	5224221		1.2e-05	6	MCF7	HT_HG-U133A_EA	5202764005790181113004.F06	.H01.G02.E03.D04.B05.A06	Axon ImageXpress	DMSO	Chembridge	5224221	5224221
841	504	resveratrol		1e-05	6	MCF7	HT_HG-U133A_EA	'5202764005790181113004.E02	.H01.G02.E03.D04.B05.A06	Axon ImageXpress	DMSO	Sigma-Aldrich	R 5010	resveratrol
842	504	bucladesine	INN	2e-06	6	MCF7	HT_HG-U133A_EA	'5202764005790181113004.E04	.H01.G02.E03.D04.B05.A06	Axon ImageXpress	DMSO	Sigma-Aldrich	D0627	N6,2-O-dibutyryladenosine 3,5-cyclic monophosphate sodium salt
843	504	5279552		2.2e-05	6	MCF7	HT_HG-U133A_EA	'5202764005790181113004.E05	.H01.G02.E03.D04.B05.A06	Axon ImageXpress	DMSO	Chembridge	5279552	5279552
844	504	5253409		1.7e-05	6	MCF7	HT_HG-U133A_EA	'5202764005790181113004.E06	.H01.G02.E03.D04.B05.A06	Axon ImageXpress	DMSO	Chembridge	5253409	5253409
848	504	felodipine	INN	1e-05	6	MCF7	HT_HG-U133A_EA	5202764005790181113004.D05	.H01.G02.E03.D04.B05.A06	Axon ImageXpress	DMSO	Sigma-Aldrich	F9677	felodipine
849	504	tretinoin	INN	1e-06	6	MCF7	HT_HG-U133A_EA	5202764005790181113004.D06	.H01.G02.E03.D04.B05.A06	Axon ImageXpress	DMSO	Sigma-Aldrich	R2625	retinoic acid
862	504	5230742		1.7e-05	6	MCF7	HT_HG-U133A_EA	5202764005790181113004.C04	.H01.G02.E03.D04.B05.A06	Axon ImageXpress	DMSO	Chembridge	5230742	5230742
863	504	oxaprozin	INN	0.0003	6	MCF7	HT_HG-U133A_EA	5202764005790181113004.C05	.H01.G02.E03.D04.B05.A06	Axon ImageXpress	DMSO	Sigma-Aldrich	O9637	oxaprozin
864	504	geldanamycin		1e-06	6	MCF7	HT_HG-U133A_EA	5202764005790181113004.C06	.H01.G02.E03.D04.B05.A06	Axon ImageXpress	DMSO	Calbiochem	345805	geldanamycin
865	504	quinostatin		1e-05	6	MCF7	HT_HG-U133A_EA	5202764005790181113004.B01	.H01.G02.E03.D04.B05.A06	Axon ImageXpress	DMSO	ChemDiv	C768-0445	C768-0445
866	504	ikarugamycin		2e-06	6	MCF7	HT_HG-U133A_EA	5202764005790181113004.B02	.H01.G02.E03.D04.B05.A06	Axon ImageXpress	DMSO	Biomol	EI-313	ikarugamycin
868	504	5182598		2.5e-05	6	MCF7	HT_HG-U133A_EA	5202764005790181113004.B04	.H01.G02.E03.D04.B05.A06	Axon ImageXpress	DMSO	Chembridge	5182598	5182598
869	504	wortmannin		1e-06	6	MCF7	HT_HG-U133A_EA	5202764005790181113004.B06	.H01.G02.E03.D04.B05.A06	Axon ImageXpress	DMSO	Calbiochem	681675	wortmannin
870	504	pyrvinium		1.25e-06	6	MCF7	HT_HG-U133A_EA	5202764005790181113004.A01	.H01.G02.E03.D04.B05.A06	Axon ImageXpress	DMSO	MP Biomedicals	2156475	pyrvinium pamoate
871	504	ionomycin		2e-06	6	MCF7	HT_HG-U133A_EA	5202764005790181113004.A02	.H01.G02.E03.D04.B05.A06	Axon ImageXpress	DMSO	Sigma-Aldrich	I0634	ionomycin calcium salt
873	504	trichostatin A		1e-06	6	MCF7	HT_HG-U133A_EA	5202764005790181113004.A04	.H01.G02.E03.D04.B05.A06	Axon ImageXpress	DMSO	Sigma-Aldrich	T8552	trichostatin A
874	504	depudecin		1e-06	6	MCF7	HT_HG-U133A_EA	5202764005790181113004.A05	.H01.G02.E03.D04.B05.A06	Axon ImageXpress	DMSO	Biomol	EI-319	(-)-depudecin
881	505	docosahexaenoic acid ethyl ester		0.0001	6	MCF7	HT_HG-U133A_EA	5202764005790181113004.H08	.H07.G08.E09.D10.B11.A12	Axon ImageXpress	DMSO	Sigma-Aldrich	D2661	cis-4,7,10,13,16,19-Docosahexaenoic acid ethyl ester
882	505	ionomycin		2e-06	6	MCF7	HT_HG-U133A_EA	5202764005790181113004.H09	.H07.G08.E09.D10.B11.A12	Axon ImageXpress	DMSO	Sigma-Aldrich	I0634	ionomycin calcium salt
885	505	5186223		1.2e-05	6	MCF7	HT_HG-U133A_EA	5202764005790181113004.H12	.H07.G08.E09.D10.B11.A12	Axon ImageXpress	DMSO	Chembridge	5186223	5186223
887	505	celastrol		2.5e-06	6	MCF7	HT_HG-U133A_EA	5202764005790181113004.G09	.H07.G08.E09.D10.B11.A12	Axon ImageXpress	DMSO	Cayman Chemical	70950	celastrol
889	505	5286656		5e-05	6	MCF7	HT_HG-U133A_EA	5202764005790181113004.G11	.H07.G08.E09.D10.B11.A12	Axon ImageXpress	DMSO	Chembridge	5286656	5286656
890	505	5149715		1e-05	6	MCF7	HT_HG-U133A_EA	5202764005790181113004.G12	.H07.G08.E09.D10.B11.A12	Axon ImageXpress	DMSO	Chembridge	5149715	5149715
892	505	5162773		7e-06	6	MCF7	HT_HG-U133A_EA	5202764005790181113004.F08	.H07.G08.E09.D10.B11.A12	Axon ImageXpress	DMSO	Chembridge	5162773	5162773
893	505	pararosaniline		1e-05	6	MCF7	HT_HG-U133A_EA	5202764005790181113004.F09	.H07.G08.E09.D10.B11.A12	Axon ImageXpress	DMSO	Sigma-Aldrich	P7632	pararosaniline base
896	505	5152487		1e-05	6	MCF7	HT_HG-U133A_EA	5202764005790181113004.F12	.H07.G08.E09.D10.B11.A12	Axon ImageXpress	DMSO	Chembridge	5152487	5152487
898	505	5213008		1.8e-05	6	MCF7	HT_HG-U133A_EA	'5202764005790181113004.E08	.H07.G08.E09.D10.B11.A12	Axon ImageXpress	DMSO	Chembridge	5213008	5213008
900	505	5186324		2e-06	6	MCF7	HT_HG-U133A_EA	'5202764005790181113004.E11	.H07.G08.E09.D10.B11.A12	Axon ImageXpress	DMSO	Chembridge	5186324	5186324
901	505	5114445		1e-05	6	MCF7	HT_HG-U133A_EA	'5202764005790181113004.E12	.H07.G08.E09.D10.B11.A12	Axon ImageXpress	DMSO	Chembridge	5114445	5114445
903	505	5151277		1.4e-05	6	MCF7	HT_HG-U133A_EA	5202764005790181113004.D08	.H07.G08.E09.D10.B11.A12	Axon ImageXpress	DMSO	Chembridge	5151277	5151277
904	505	5109870		2.5e-05	6	MCF7	HT_HG-U133A_EA	5202764005790181113004.D09	.H07.G08.E09.D10.B11.A12	Axon ImageXpress	DMSO	Chembridge	5109870	5109870
905	505	clotrimazole	INN	5e-05	6	MCF7	HT_HG-U133A_EA	5202764005790181113004.D11	.H07.G08.E09.D10.B11.A12	Axon ImageXpress	DMSO	Calbiochem	233230	clotrimazole
906	505	calmidazolium		5e-06	6	MCF7	HT_HG-U133A_EA	5202764005790181113004.D12	.H07.G08.E09.D10.B11.A12	Axon ImageXpress	DMSO	Sigma-Aldrich	21265	calmidazolium chloride
908	505	5140203		1.5e-05	6	MCF7	HT_HG-U133A_EA	5202764005790181113004.C08	.H07.G08.E09.D10.B11.A12	Axon ImageXpress	DMSO	Chembridge	5140203	5140203
909	505	HC toxin		1e-07	6	MCF7	HT_HG-U133A_EA	5202764005790181113004.C09	.H07.G08.E09.D10.B11.A12	Axon ImageXpress	DMSO	Sigma-Aldrich	H7270	HC toxin from Helminthosporium carbonum
910	505	trifluoperazine	INN	1e-05	6	MCF7	HT_HG-U133A_EA	5202764005790181113004.C10	.H07.G08.E09.D10.B11.A12	Axon ImageXpress	DMSO	Sigma-Aldrich	T6062	trifluoperazine dihydrochloride
911	505	wortmannin		1e-08	6	MCF7	HT_HG-U133A_EA	5202764005790181113004.C11	.H07.G08.E09.D10.B11.A12	Axon ImageXpress	DMSO	Calbiochem	681675	wortmannin
913	505	colforsin	INN	5e-05	6	MCF7	HT_HG-U133A_EA	5202764005790181113004.B07	.H07.G08.E09.D10.B11.A12	Axon ImageXpress	DMSO	EMD	344270	forskolin
914	505	rottlerin		1e-05	6	MCF7	HT_HG-U133A_EA	5202764005790181113004.B08	.H07.G08.E09.D10.B11.A12	Axon ImageXpress	DMSO	Tocris	1610	rottlerin
915	505	topiramate	INN	3e-06	6	MCF7	HT_HG-U133A_EA	5202764005790181113004.B09	.H07.G08.E09.D10.B11.A12	Axon ImageXpress	DMSO	Sigma-Aldrich	T0575	topiramate
916	505	tanespimycin	INN	1e-06	6	MCF7	HT_HG-U133A_EA	5202764005790181113004.B10	.H07.G08.E09.D10.B11.A12	Axon ImageXpress	DMSO	Tocris	1515	17-AAG
917	505	quercetin		1e-06	6	MCF7	HT_HG-U133A_EA	5202764005790181113004.B12	.H07.G08.E09.D10.B11.A12	Axon ImageXpress	DMSO	Calbiochem	551600	quercetin dihydrate
918	505	ikarugamycin		2e-06	6	MCF7	HT_HG-U133A_EA	5202764005790181113004.A07	.H07.G08.E09.D10.B11.A12	Axon ImageXpress	DMSO	Biomol	EI-313	ikarugamycin
919	505	carbamazepine	INN	1e-07	6	MCF7	HT_HG-U133A_EA	5202764005790181113004.A08	.H07.G08.E09.D10.B11.A12	Axon ImageXpress	DMSO	Sigma-Aldrich	C4024	carbamazepine
920	505	decitabine	INN	1e-07	6	MCF7	HT_HG-U133A_EA	5202764005790181113004.A09	.H07.G08.E09.D10.B11.A12	Axon ImageXpress	DMSO	Sigma-Aldrich	A3656	5-aza-2&#8242;-deoxycytidine
921	505	sirolimus	INN	1e-07	6	MCF7	HT_HG-U133A_EA	5202764005790181113004.A10	.H07.G08.E09.D10.B11.A12	Axon ImageXpress	DMSO	Calbiochem	553210	rapamycin
922	505	celecoxib	INN	1e-05	6	MCF7	HT_HG-U133A_EA	5202764005790181113004.A11	.H07.G08.E09.D10.B11.A12	Axon ImageXpress	DMSO	LKT Laboratories	C1644	celecoxib
941	502	rottlerin		1e-05	6	MCF7	HT_HG-U133A_EA	5202764005791175120104.H02	.H01.G02.E03.D04.B05.A06	Axon ImageXpress	DMSO	Tocris	1610	rottlerin
942	502	prazosin	INN	1e-05	6	MCF7	HT_HG-U133A_EA	5202764005791175120104.H03	.H01.G02.E03.D04.B05.A06	Axon ImageXpress	DMSO	Sigma-Aldrich	P7791	prazosin hydrochloride
944	502	5252917		1.4e-05	6	MCF7	HT_HG-U133A_EA	5202764005791175120104.H05	.H01.G02.E03.D04.B05.A06	Axon ImageXpress	DMSO	Chembridge	5252917	5252917
947	502	tanespimycin	INN	1e-06	6	MCF7	HT_HG-U133A_EA	5202764005791175120104.G03	.H01.G02.E03.D04.B05.A06	Axon ImageXpress	DMSO	Tocris	1515	17-AAG
948	502	Y-27632		3e-06	6	MCF7	HT_HG-U133A_EA	5202764005791175120104.G04	.H01.G02.E03.D04.B05.A06	Axon ImageXpress	DMSO	EMD	688000	Y-27632
949	502	5255229		1.3e-05	6	MCF7	HT_HG-U133A_EA	5202764005791175120104.G05	.H01.G02.E03.D04.B05.A06	Axon ImageXpress	DMSO	Chembridge	5255229	5255229
950	502	5211181		1.2e-05	6	MCF7	HT_HG-U133A_EA	5202764005791175120104.G06	.H01.G02.E03.D04.B05.A06	Axon ImageXpress	DMSO	Chembridge	5211181	5211181
952	502	carbamazepine	INN	1e-07	6	MCF7	HT_HG-U133A_EA	5202764005791175120104.F02	.H01.G02.E03.D04.B05.A06	Axon ImageXpress	DMSO	Sigma-Aldrich	C4024	carbamazepine
953	502	monorden		1e-07	6	MCF7	HT_HG-U133A_EA	5202764005791175120104.F03	.H01.G02.E03.D04.B05.A06	Axon ImageXpress	DMSO	LKT Laboratories	R0212	radicicol
954	502	blebbistatin		1.7e-05	6	MCF7	HT_HG-U133A_EA	5202764005791175120104.F04	.H01.G02.E03.D04.B05.A06	Axon ImageXpress	DMSO	Tocris	1760	(+/-)-blebbistatin
955	502	5248896		1.1e-05	6	MCF7	HT_HG-U133A_EA	5202764005791175120104.F05	.H01.G02.E03.D04.B05.A06	Axon ImageXpress	DMSO	Chembridge	5248896	5248896
956	502	5224221		1.2e-05	6	MCF7	HT_HG-U133A_EA	5202764005791175120104.F06	.H01.G02.E03.D04.B05.A06	Axon ImageXpress	DMSO	Chembridge	5224221	5224221
958	502	resveratrol		1e-05	6	MCF7	HT_HG-U133A_EA	'5202764005791175120104.E02	.H01.G02.E03.D04.B05.A06	Axon ImageXpress	DMSO	Sigma-Aldrich	R 5010	resveratrol
959	502	bucladesine	INN	2e-06	6	MCF7	HT_HG-U133A_EA	'5202764005791175120104.E04	.H01.G02.E03.D04.B05.A06	Axon ImageXpress	DMSO	Sigma-Aldrich	D0627	N6,2-O-dibutyryladenosine 3,5-cyclic monophosphate sodium salt
960	502	5279552		2.2e-05	6	MCF7	HT_HG-U133A_EA	'5202764005791175120104.E05	.H01.G02.E03.D04.B05.A06	Axon ImageXpress	DMSO	Chembridge	5279552	5279552
961	502	5253409		1.7e-05	6	MCF7	HT_HG-U133A_EA	'5202764005791175120104.E06	.H01.G02.E03.D04.B05.A06	Axon ImageXpress	DMSO	Chembridge	5253409	5253409
965	502	felodipine	INN	1e-05	6	MCF7	HT_HG-U133A_EA	5202764005791175120104.D05	.H01.G02.E03.D04.B05.A06	Axon ImageXpress	DMSO	Sigma-Aldrich	F9677	felodipine
966	502	tretinoin	INN	1e-06	6	MCF7	HT_HG-U133A_EA	5202764005791175120104.D06	.H01.G02.E03.D04.B05.A06	Axon ImageXpress	DMSO	Sigma-Aldrich	R2625	retinoic acid
970	502	5230742		1.7e-05	6	MCF7	HT_HG-U133A_EA	5202764005791175120104.C04	.H01.G02.E03.D04.B05.A06	Axon ImageXpress	DMSO	Chembridge	5230742	5230742
971	502	oxaprozin	INN	0.0003	6	MCF7	HT_HG-U133A_EA	5202764005791175120104.C05	.H01.G02.E03.D04.B05.A06	Axon ImageXpress	DMSO	Sigma-Aldrich	O9637	oxaprozin
972	502	geldanamycin		1e-06	6	MCF7	HT_HG-U133A_EA	5202764005791175120104.C06	.H01.G02.E03.D04.B05.A06	Axon ImageXpress	DMSO	Calbiochem	345805	geldanamycin
973	502	quinostatin		1e-05	6	MCF7	HT_HG-U133A_EA	5202764005791175120104.B01	.H01.G02.E03.D04.B05.A06	Axon ImageXpress	DMSO	ChemDiv	C768-0445	C768-0445
974	502	ikarugamycin		2e-06	6	MCF7	HT_HG-U133A_EA	5202764005791175120104.B02	.H01.G02.E03.D04.B05.A06	Axon ImageXpress	DMSO	Biomol	EI-313	ikarugamycin
976	502	5182598		2.5e-05	6	MCF7	HT_HG-U133A_EA	5202764005791175120104.B04	.H01.G02.E03.D04.B05.A06	Axon ImageXpress	DMSO	Chembridge	5182598	5182598
977	502	wortmannin		1e-06	6	MCF7	HT_HG-U133A_EA	5202764005791175120104.B06	.H01.G02.E03.D04.B05.A06	Axon ImageXpress	DMSO	Calbiochem	681675	wortmannin
978	502	pyrvinium		1.25e-06	6	MCF7	HT_HG-U133A_EA	5202764005791175120104.A01	.H01.G02.E03.D04.B05.A06	Axon ImageXpress	DMSO	MP Biomedicals	2156475	pyrvinium pamoate
979	502	ionomycin		2e-06	6	MCF7	HT_HG-U133A_EA	5202764005791175120104.A02	.H01.G02.E03.D04.B05.A06	Axon ImageXpress	DMSO	Sigma-Aldrich	I0634	ionomycin calcium salt
981	502	trichostatin A		1e-06	6	MCF7	HT_HG-U133A_EA	5202764005791175120104.A04	.H01.G02.E03.D04.B05.A06	Axon ImageXpress	DMSO	Sigma-Aldrich	T8552	trichostatin A
982	502	depudecin		1e-06	6	MCF7	HT_HG-U133A_EA	5202764005791175120104.A05	.H01.G02.E03.D04.B05.A06	Axon ImageXpress	DMSO	Biomol	EI-319	(-)-depudecin
983	506	haloperidol	INN	1e-05	6	MCF7	HT_HG-U133A_EA	5202764005791175120104.H08	.H07.G08.E09.D10.B11.A12	Axon ImageXpress	DMSO	Sigma-Aldrich	H1512	haloperidol
984	506	acetylsalicylic acid		0.0001	6	MCF7	HT_HG-U133A_EA	5202764005791175120104.H09	.H07.G08.E09.D10.B11.A12	Axon ImageXpress	DMSO	Sigma-Aldrich	A2093	aspirin, USP
985	506	fulvestrant	INN	1e-06	6	MCF7	HT_HG-U133A_EA	5202764005791175120104.H10	.H07.G08.E09.D10.B11.A12	Axon ImageXpress	DMSO	Tocris	1047	ICI 182,780
986	506	tanespimycin	INN	1e-06	6	MCF7	HT_HG-U133A_EA	5202764005791175120104.H11	.H07.G08.E09.D10.B11.A12	Axon ImageXpress	DMSO	Tocris	1515	17-AAG
987	506	sirolimus	INN	1e-07	6	MCF7	HT_HG-U133A_EA	5202764005791175120104.H12	.H07.G08.E09.D10.B11.A12	Axon ImageXpress	DMSO	Sigma-Aldrich	R0395	Rapamycin
988	506	estradiol	INN	1e-07	6	MCF7	HT_HG-U133A_EA	5202764005791175120104.G07	.H07.G08.E09.D10.B11.A12	Axon ImageXpress	DMSO	Sigma-Aldrich	E1024	estradiol, USP
989	506	valproic acid	INN	0.001	6	MCF7	HT_HG-U133A_EA	5202764005791175120104.G09	.H07.G08.E09.D10.B11.A12	Axon ImageXpress	DMSO	Sigma-Aldrich	P4543	2-propylpentanoic acid
990	506	alpha-estradiol		1e-08	6	MCF7	HT_HG-U133A_EA	5202764005791175120104.G10	.H07.G08.E09.D10.B11.A12	Axon ImageXpress	DMSO	Sigma-Aldrich	E8750	alpha-estradiol
991	506	tretinoin	INN	1e-06	6	MCF7	HT_HG-U133A_EA	5202764005791175120104.G11	.H07.G08.E09.D10.B11.A12	Axon ImageXpress	DMSO	Sigma-Aldrich	R2625	retinoic acid
992	506	trichostatin A		1e-07	6	MCF7	HT_HG-U133A_EA	5202764005791175120104.G12	.H07.G08.E09.D10.B11.A12	Axon ImageXpress	DMSO	Calbiochem	647925	Trichostatin A, Streptomyces sp.
993	506	alvespimycin	INN	1e-07	6	MCF7	HT_HG-U133A_EA	5202764005791175120104.F07	.H07.G08.E09.D10.B11.A12	Axon ImageXpress	DMSO	Calbiochem	100069	17-DMAG
994	506	valproic acid	INN	0.0002	6	MCF7	HT_HG-U133A_EA	5202764005791175120104.F08	.H07.G08.E09.D10.B11.A12	Axon ImageXpress	DMSO	Sigma-Aldrich	P4543	2-propylpentanoic acid
995	506	prochlorperazine	INN	1e-05	6	MCF7	HT_HG-U133A_EA	5202764005791175120104.F09	.H07.G08.E09.D10.B11.A12	Axon ImageXpress	DMSO	Sigma-Aldrich	P9178	prochlorperazine dimaleate salt
996	506	LY-294002		1e-07	6	MCF7	HT_HG-U133A_EA	5202764005791175120104.F10	.H07.G08.E09.D10.B11.A12	Axon ImageXpress	DMSO	Calbiochem	440202	LY 294002
997	506	chlorpromazine	INN	1e-06	6	MCF7	HT_HG-U133A_EA	5202764005791175120104.F11	.H07.G08.E09.D10.B11.A12	Axon ImageXpress	DMSO	Sigma-Aldrich	C0982	chlorpromazine hydrochloride
998	506	tanespimycin	INN	1e-06	6	MCF7	HT_HG-U133A_EA	5202764005791175120104.F12	.H07.G08.E09.D10.B11.A12	Axon ImageXpress	DMSO	Tocris	1515	17-AAG
999	506	monorden		1e-07	6	MCF7	HT_HG-U133A_EA	'5202764005791175120104.E07	.H07.G08.E09.D10.B11.A12	Axon ImageXpress	DMSO	Calbiochem	553400	radicicol, diheterospora chlamydosporia
1000	506	vorinostat	INN	1e-05	6	MCF7	HT_HG-U133A_EA	'5202764005791175120104.E08	.H07.G08.E09.D10.B11.A12	Axon ImageXpress	DMSO	BioVision	1604-1	SAHA
1001	506	sirolimus	INN	1e-07	6	MCF7	HT_HG-U133A_EA	'5202764005791175120104.E10	.H07.G08.E09.D10.B11.A12	Axon ImageXpress	DMSO	Sigma-Aldrich	R0395	Rapamycin
1002	506	valproic acid	INN	5e-05	6	MCF7	HT_HG-U133A_EA	'5202764005791175120104.E11	.H07.G08.E09.D10.B11.A12	Axon ImageXpress	DMSO	Sigma-Aldrich	P4543	2-propylpentanoic acid
1003	506	nordihydroguaiaretic acid		1e-06	6	MCF7	HT_HG-U133A_EA	'5202764005791175120104.E12	.H07.G08.E09.D10.B11.A12	Axon ImageXpress	DMSO	Sigma-Aldrich	157619	nordihydroguaiaretic acid
1004	506	trifluoperazine	INN	1e-05	6	MCF7	HT_HG-U133A_EA	5202764005791175120104.D07	.H07.G08.E09.D10.B11.A12	Axon ImageXpress	DMSO	Sigma-Aldrich	T6062	trifluoperazine dihydrochloride
1005	506	tanespimycin	INN	1e-06	6	MCF7	HT_HG-U133A_EA	5202764005791175120104.D08	.H07.G08.E09.D10.B11.A12	Axon ImageXpress	DMSO	Tocris	1515	17-AAG
1006	506	tanespimycin	INN	1e-06	6	MCF7	HT_HG-U133A_EA	5202764005791175120104.D09	.H07.G08.E09.D10.B11.A12	Axon ImageXpress	DMSO	Tocris	1515	17-AAG
1007	506	LY-294002		1e-05	6	MCF7	HT_HG-U133A_EA	5202764005791175120104.D11	.H07.G08.E09.D10.B11.A12	Axon ImageXpress	DMSO	Calbiochem	440202	LY 294002
1008	506	geldanamycin		1e-06	6	MCF7	HT_HG-U133A_EA	5202764005791175120104.D12	.H07.G08.E09.D10.B11.A12	Axon ImageXpress	DMSO	MP Biomedicals	195994	geldanamycin
1009	506	clozapine	INN	1e-05	6	MCF7	HT_HG-U133A_EA	5202764005791175120104.C07	.H07.G08.E09.D10.B11.A12	Axon ImageXpress	DMSO	Sigma-Aldrich	C-6305	clozapine
1010	506	thioridazine	INN	1e-05	6	MCF7	HT_HG-U133A_EA	5202764005791175120104.C08	.H07.G08.E09.D10.B11.A12	Axon ImageXpress	DMSO	Sigma-Aldrich	T9025	thioridazine hydrochloride
1011	506	15-delta prostaglandin J2		1e-05	6	MCF7	HT_HG-U133A_EA	5202764005791175120104.C09	.H07.G08.E09.D10.B11.A12	Axon ImageXpress	DMSO	Calbiochem	538927	15d-PGJ2
1012	506	troglitazone	INN	1e-05	6	MCF7	HT_HG-U133A_EA	5202764005791175120104.C10	.H07.G08.E09.D10.B11.A12	Axon ImageXpress	DMSO	Sigma-Aldrich	T2573	troglitazone
1013	506	rosiglitazone	INN	1e-05	6	MCF7	HT_HG-U133A_EA	5202764005791175120104.C11	.H07.G08.E09.D10.B11.A12	Axon ImageXpress	DMSO	LKT Laboratories	R5772	rosiglitazone
1014	506	trichostatin A		1e-06	6	MCF7	HT_HG-U133A_EA	5202764005791175120104.C12	.H07.G08.E09.D10.B11.A12	Axon ImageXpress	DMSO	Calbiochem	647925	Trichostatin A, Streptomyces sp.
1015	506	genistein		1e-05	6	MCF7	HT_HG-U133A_EA	5202764005791175120104.B07	.H07.G08.E09.D10.B11.A12	Axon ImageXpress	DMSO	Calbiochem	345834	genistein
1016	506	LY-294002		1e-05	6	MCF7	HT_HG-U133A_EA	5202764005791175120104.B08	.H07.G08.E09.D10.B11.A12	Axon ImageXpress	DMSO	Calbiochem	440202	LY 294002
1017	506	fluphenazine	INN	1e-05	6	MCF7	HT_HG-U133A_EA	5202764005791175120104.B09	.H07.G08.E09.D10.B11.A12	Axon ImageXpress	DMSO	Sigma-Aldrich	F8548	fluphenazine dihydrochloride
1019	506	LY-294002		1e-05	6	MCF7	HT_HG-U133A_EA	5202764005791175120104.B12	.H07.G08.E09.D10.B11.A12	Axon ImageXpress	DMSO	Calbiochem	440202	LY 294002
1020	506	valproic acid	INN	0.0005	6	MCF7	HT_HG-U133A_EA	5202764005791175120104.A07	.H07.G08.E09.D10.B11.A12	Axon ImageXpress	DMSO	Sigma-Aldrich	P4543	2-propylpentanoic acid
1021	506	estradiol	INN	1e-08	6	MCF7	HT_HG-U133A_EA	5202764005791175120104.A08	.H07.G08.E09.D10.B11.A12	Axon ImageXpress	DMSO	Sigma-Aldrich	E1024	estradiol, USP
1022	506	sirolimus	INN	1e-07	6	MCF7	HT_HG-U133A_EA	5202764005791175120104.A09	.H07.G08.E09.D10.B11.A12	Axon ImageXpress	DMSO	Sigma-Aldrich	R0395	Rapamycin
1023	506	wortmannin		1e-08	6	MCF7	HT_HG-U133A_EA	5202764005791175120104.A10	.H07.G08.E09.D10.B11.A12	Axon ImageXpress	DMSO	Sigma-Aldrich	W1628	wortmannin from Penicillium funiculosum
1024	506	haloperidol	INN	1e-05	6	MCF7	HT_HG-U133A_EA	5202764005791175120104.A11	.H07.G08.E09.D10.B11.A12	Axon ImageXpress	DMSO	Sigma-Aldrich	H1512	haloperidol
1041	513	haloperidol	INN	1e-05	6	MCF7	HT_HG-U133A_EA	5202764005789148112904.H02	.H01.G02.E03.D04.B05.A06	Axon ImageXpress	DMSO	Sigma-Aldrich	H1512	haloperidol
1042	513	acetylsalicylic acid		0.0001	6	MCF7	HT_HG-U133A_EA	5202764005789148112904.H03	.H01.G02.E03.D04.B05.A06	Axon ImageXpress	DMSO	Sigma-Aldrich	A2093	aspirin, USP
1043	513	fulvestrant	INN	1e-06	6	MCF7	HT_HG-U133A_EA	5202764005789148112904.H04	.H01.G02.E03.D04.B05.A06	Axon ImageXpress	DMSO	Tocris	1047	ICI 182,780
1044	513	tanespimycin	INN	1e-06	6	MCF7	HT_HG-U133A_EA	5202764005789148112904.H05	.H01.G02.E03.D04.B05.A06	Axon ImageXpress	DMSO	Tocris	1515	17-AAG
1045	513	sirolimus	INN	1e-07	6	MCF7	HT_HG-U133A_EA	5202764005789148112904.H06	.H01.G02.E03.D04.B05.A06	Axon ImageXpress	DMSO	Sigma-Aldrich	R0395	Rapamycin
1047	513	valproic acid	INN	0.001	6	MCF7	HT_HG-U133A_EA	5202764005789148112904.G03	.H01.G02.E03.D04.B05.A06	Axon ImageXpress	DMSO	Sigma-Aldrich	P4543	2-propylpentanoic acid
1048	513	alpha-estradiol		1e-08	6	MCF7	HT_HG-U133A_EA	5202764005789148112904.G04	.H01.G02.E03.D04.B05.A06	Axon ImageXpress	DMSO	Sigma-Aldrich	E8750	alpha-estradiol
1049	513	tretinoin	INN	1e-06	6	MCF7	HT_HG-U133A_EA	5202764005789148112904.G05	.H01.G02.E03.D04.B05.A06	Axon ImageXpress	DMSO	Sigma-Aldrich	R2625	retinoic acid
1050	513	trichostatin A		1e-07	6	MCF7	HT_HG-U133A_EA	5202764005789148112904.G06	.H01.G02.E03.D04.B05.A06	Axon ImageXpress	DMSO	Calbiochem	647925	Trichostatin A, Streptomyces sp.
1051	513	alvespimycin	INN	1e-07	6	MCF7	HT_HG-U133A_EA	5202764005789148112904.F01	.H01.G02.E03.D04.B05.A06	Axon ImageXpress	DMSO	Calbiochem	100069	17-DMAG
1053	513	prochlorperazine	INN	1e-05	6	MCF7	HT_HG-U133A_EA	5202764005789148112904.F03	.H01.G02.E03.D04.B05.A06	Axon ImageXpress	DMSO	Sigma-Aldrich	P9178	prochlorperazine dimaleate salt
1054	513	LY-294002		1e-07	6	MCF7	HT_HG-U133A_EA	5202764005789148112904.F04	.H01.G02.E03.D04.B05.A06	Axon ImageXpress	DMSO	Calbiochem	440202	LY 294002
1055	513	chlorpromazine	INN	1e-06	6	MCF7	HT_HG-U133A_EA	5202764005789148112904.F05	.H01.G02.E03.D04.B05.A06	Axon ImageXpress	DMSO	Sigma-Aldrich	C0982	chlorpromazine hydrochloride
1056	513	tanespimycin	INN	1e-06	6	MCF7	HT_HG-U133A_EA	5202764005789148112904.F06	.H01.G02.E03.D04.B05.A06	Axon ImageXpress	DMSO	Tocris	1515	17-AAG
1057	513	monorden		1e-07	6	MCF7	HT_HG-U133A_EA	'5202764005789148112904.E01	.H01.G02.E03.D04.B05.A06	Axon ImageXpress	DMSO	Calbiochem	553400	radicicol, diheterospora chlamydosporia
1058	513	vorinostat	INN	1e-05	6	MCF7	HT_HG-U133A_EA	'5202764005789148112904.E02	.H01.G02.E03.D04.B05.A06	Axon ImageXpress	DMSO	BioVision	1604-1	SAHA
1059	513	sirolimus	INN	1e-07	6	MCF7	HT_HG-U133A_EA	'5202764005789148112904.E04	.H01.G02.E03.D04.B05.A06	Axon ImageXpress	DMSO	Sigma-Aldrich	R0395	Rapamycin
1060	513	valproic acid	INN	5e-05	6	MCF7	HT_HG-U133A_EA	'5202764005789148112904.E05	.H01.G02.E03.D04.B05.A06	Axon ImageXpress	DMSO	Sigma-Aldrich	P4543	2-propylpentanoic acid
1061	513	nordihydroguaiaretic acid		1e-06	6	MCF7	HT_HG-U133A_EA	'5202764005789148112904.E06	.H01.G02.E03.D04.B05.A06	Axon ImageXpress	DMSO	Sigma-Aldrich	157619	nordihydroguaiaretic acid
1063	513	tanespimycin	INN	1e-06	6	MCF7	HT_HG-U133A_EA	5202764005789148112904.D02	.H01.G02.E03.D04.B05.A06	Axon ImageXpress	DMSO	Tocris	1515	17-AAG
1064	513	tanespimycin	INN	1e-06	6	MCF7	HT_HG-U133A_EA	5202764005789148112904.D03	.H01.G02.E03.D04.B05.A06	Axon ImageXpress	DMSO	Tocris	1515	17-AAG
1065	513	LY-294002		1e-05	6	MCF7	HT_HG-U133A_EA	5202764005789148112904.D05	.H01.G02.E03.D04.B05.A06	Axon ImageXpress	DMSO	Calbiochem	440202	LY 294002
1066	513	geldanamycin		1e-06	6	MCF7	HT_HG-U133A_EA	5202764005789148112904.D06	.H01.G02.E03.D04.B05.A06	Axon ImageXpress	DMSO	MP Biomedicals	195994	geldanamycin
1068	513	thioridazine	INN	1e-05	6	MCF7	HT_HG-U133A_EA	5202764005789148112904.C02	.H01.G02.E03.D04.B05.A06	Axon ImageXpress	DMSO	Sigma-Aldrich	T9025	thioridazine hydrochloride
1069	513	15-delta prostaglandin J2		1e-05	6	MCF7	HT_HG-U133A_EA	5202764005789148112904.C03	.H01.G02.E03.D04.B05.A06	Axon ImageXpress	DMSO	Calbiochem	538927	15d-PGJ2
1070	513	troglitazone	INN	1e-05	6	MCF7	HT_HG-U133A_EA	5202764005789148112904.C04	.H01.G02.E03.D04.B05.A06	Axon ImageXpress	DMSO	Sigma-Aldrich	T2573	troglitazone
1071	513	rosiglitazone	INN	1e-05	6	MCF7	HT_HG-U133A_EA	5202764005789148112904.C05	.H01.G02.E03.D04.B05.A06	Axon ImageXpress	DMSO	LKT Laboratories	R5772	rosiglitazone
1072	513	trichostatin A		1e-06	6	MCF7	HT_HG-U133A_EA	5202764005789148112904.C06	.H01.G02.E03.D04.B05.A06	Axon ImageXpress	DMSO	Calbiochem	647925	Trichostatin A, Streptomyces sp.
1073	513	genistein		1e-05	6	MCF7	HT_HG-U133A_EA	5202764005789148112904.B01	.H01.G02.E03.D04.B05.A06	Axon ImageXpress	DMSO	Calbiochem	345834	genistein
1074	513	LY-294002		1e-05	6	MCF7	HT_HG-U133A_EA	5202764005789148112904.B02	.H01.G02.E03.D04.B05.A06	Axon ImageXpress	DMSO	Calbiochem	440202	LY 294002
1075	513	fluphenazine	INN	1e-05	6	MCF7	HT_HG-U133A_EA	5202764005789148112904.B03	.H01.G02.E03.D04.B05.A06	Axon ImageXpress	DMSO	Sigma-Aldrich	F8548	fluphenazine dihydrochloride
1076	513	fulvestrant	INN	1e-08	6	MCF7	HT_HG-U133A_EA	5202764005789148112904.B04	.H01.G02.E03.D04.B05.A06	Axon ImageXpress	DMSO	Tocris	1047	ICI 182,780
1077	513	LY-294002		1e-05	6	MCF7	HT_HG-U133A_EA	5202764005789148112904.B06	.H01.G02.E03.D04.B05.A06	Axon ImageXpress	DMSO	Calbiochem	440202	LY 294002
1078	513	valproic acid	INN	0.0005	6	MCF7	HT_HG-U133A_EA	5202764005789148112904.A01	.H01.G02.E03.D04.B05.A06	Axon ImageXpress	DMSO	Sigma-Aldrich	P4543	2-propylpentanoic acid
1079	513	estradiol	INN	1e-08	6	MCF7	HT_HG-U133A_EA	5202764005789148112904.A02	.H01.G02.E03.D04.B05.A06	Axon ImageXpress	DMSO	Sigma-Aldrich	E1024	estradiol, USP
1080	513	sirolimus	INN	1e-07	6	MCF7	HT_HG-U133A_EA	5202764005789148112904.A03	.H01.G02.E03.D04.B05.A06	Axon ImageXpress	DMSO	Sigma-Aldrich	R0395	Rapamycin
1081	513	wortmannin		1e-08	6	MCF7	HT_HG-U133A_EA	5202764005789148112904.A04	.H01.G02.E03.D04.B05.A06	Axon ImageXpress	DMSO	Sigma-Aldrich	W1628	wortmannin from Penicillium funiculosum
1082	513	haloperidol	INN	1e-05	6	MCF7	HT_HG-U133A_EA	5202764005789148112904.A05	.H01.G02.E03.D04.B05.A06	Axon ImageXpress	DMSO	Sigma-Aldrich	H1512	haloperidol
1101	514	(-)-catechin		1.1e-05	6	MCF7	HT_HG-U133A_EA	5202764005789148112904.H08	.H07.G08.E09.D10.B11.A12	Axon ImageXpress	DMSO	Sigma-Aldrich	C0567	catechin
1103	514	demecolcine	INN	1.17e-05	6	MCF7	HT_HG-U133A_EA	5202764005789148112904.H10	.H07.G08.E09.D10.B11.A12	Axon ImageXpress	DMSO	Sigma-Aldrich	D7385	colcemid
1105	514	monensin	INN	1.09e-05	6	MCF7	HT_HG-U133A_EA	5202764005789148112904.G07	.H07.G08.E09.D10.B11.A12	Axon ImageXpress	DMSO	Sigma-Aldrich	M5273	monensin
1108	514	12,13-EODE		2e-07	6	MCF7	HT_HG-U133A_EA	5202764005789148112904.G11	.H07.G08.E09.D10.B11.A12	Axon ImageXpress	DMSO	Biomol	LE012	leukotoxin B (12,13-EODE)
1109	514	3-hydroxy-DL-kynurenine		9.2e-06	6	MCF7	HT_HG-U133A_EA	5202764005789148112904.G12	.H07.G08.E09.D10.B11.A12	Axon ImageXpress	DMSO	Sigma-Aldrich	H1771	3-hydroxy-(D/L)-kynurenine
1112	514	trichostatin A		1e-07	6	MCF7	HT_HG-U133A_EA	5202764005789148112904.F09	.H07.G08.E09.D10.B11.A12	Axon ImageXpress	DMSO	Calbiochem	647925	Trichostatin A, Streptomyces sp.
1113	514	doxycycline	INN	1.44e-05	6	MCF7	HT_HG-U133A_EA	5202764005789148112904.F10	.H07.G08.E09.D10.B11.A12	Axon ImageXpress	DMSO	Sigma-Aldrich	D9891	doxycycline
1114	514	tyrphostin AG-825		2.52e-05	6	MCF7	HT_HG-U133A_EA	5202764005789148112904.F11	.H07.G08.E09.D10.B11.A12	Axon ImageXpress	DMSO	Biomol	EI-267	tyrphostin AG-825
1115	514	phenanthridinone		5.12e-05	6	MCF7	HT_HG-U133A_EA	5202764005789148112904.F12	.H07.G08.E09.D10.B11.A12	Axon ImageXpress	DMSO	Biomol	AP-100	phenanthridinone
1119	514	yohimbine		2.29e-05	6	MCF7	HT_HG-U133A_EA	'5202764005789148112904.E11	.H07.G08.E09.D10.B11.A12	Axon ImageXpress	DMSO	Sigma-Aldrich	Y3125	yohimbine
1121	514	DL-PPMP		2e-06	6	MCF7	HT_HG-U133A_EA	5202764005789148112904.D07	.H07.G08.E09.D10.B11.A12	Axon ImageXpress	DMSO	Biomol	SL-215	DL-PPMP
1122	514	cytochalasin B		2.08e-05	6	MCF7	HT_HG-U133A_EA	5202764005789148112904.D08	.H07.G08.E09.D10.B11.A12	Axon ImageXpress	DMSO	Biomol	T-108	cytochalasin B
1132	514	BW-B70C		3.16e-05	6	MCF7	HT_HG-U133A_EA	5202764005789148112904.B07	.H07.G08.E09.D10.B11.A12	Axon ImageXpress	DMSO	Biomol	EI304	BW-B 70C
1135	514	minocycline	INN	1.05e-05	6	MCF7	HT_HG-U133A_EA	5202764005789148112904.B10	.H07.G08.E09.D10.B11.A12	Axon ImageXpress	DMSO	Sigma-Aldrich	M9511	minocycline
1138	514	phentolamine	INN	1.15e-05	6	MCF7	HT_HG-U133A_EA	5202764005789148112904.A08	.H07.G08.E09.D10.B11.A12	Axon ImageXpress	DMSO	Sigma-Aldrich	P7547	phentolamine
1140	514	MG-132		2.1e-05	6	MCF7	HT_HG-U133A_EA	5202764005789148112904.A10	.H07.G08.E09.D10.B11.A12	Axon ImageXpress	DMSO	Biomol	PI-102	MG-132
1141	514	tyrphostin AG-1478		3.16e-05	6	MCF7	HT_HG-U133A_EA	5202764005789148112904.A11	.H07.G08.E09.D10.B11.A12	Axon ImageXpress	DMSO	Biomol	EI-277	AG-1478
1144	602	haloperidol	INN	1e-05	6	HL60	HT_HG-U133A	5500024017802120306174.H02	.H01.G02.E03.D04.B05.A06	Axon ImageXpress	DMSO	Sigma-Aldrich	H1512	haloperidol
1145	602	acetylsalicylic acid		0.0001	6	HL60	HT_HG-U133A	5500024017802120306174.H03	.H01.G02.E03.D04.B05.A06	Axon ImageXpress	DMSO	Sigma-Aldrich	A2093	aspirin, USP
1146	602	fulvestrant	INN	1e-06	6	HL60	HT_HG-U133A	5500024017802120306174.H04	.H01.G02.E03.D04.B05.A06	Axon ImageXpress	DMSO	Tocris	1047	ICI 182,780
1147	602	tanespimycin	INN	1e-06	6	HL60	HT_HG-U133A	5500024017802120306174.H05	.H01.G02.E03.D04.B05.A06	Axon ImageXpress	DMSO	Tocris	1515	17-AAG
1148	602	sirolimus	INN	1e-07	6	HL60	HT_HG-U133A	5500024017802120306174.H06	.H01.G02.E03.D04.B05.A06	Axon ImageXpress	DMSO	Sigma-Aldrich	R0395	Rapamycin
1149	602	estradiol	INN	1e-07	6	HL60	HT_HG-U133A	5500024017802120306174.G01	.H01.G02.E03.D04.B05.A06	Axon ImageXpress	DMSO	Sigma-Aldrich	E1024	estradiol, USP
1150	602	valproic acid	INN	0.001	6	HL60	HT_HG-U133A	5500024017802120306174.G03	.H01.G02.E03.D04.B05.A06	Axon ImageXpress	DMSO	Sigma-Aldrich	P4543	2-propylpentanoic acid
1151	602	alpha-estradiol		1e-08	6	HL60	HT_HG-U133A	5500024017802120306174.G04	.H01.G02.E03.D04.B05.A06	Axon ImageXpress	DMSO	Sigma-Aldrich	E8750	alpha-estradiol
1152	602	tretinoin	INN	1e-06	6	HL60	HT_HG-U133A	5500024017802120306174.G05	.H01.G02.E03.D04.B05.A06	Axon ImageXpress	DMSO	Sigma-Aldrich	R2625	retinoic acid
1153	602	trichostatin A		1e-07	6	HL60	HT_HG-U133A	5500024017802120306174.G06	.H01.G02.E03.D04.B05.A06	Axon ImageXpress	DMSO	Calbiochem	647925	Trichostatin A, Streptomyces sp.
1154	602	alvespimycin	INN	1e-07	6	HL60	HT_HG-U133A	5500024017802120306174.F01	.H01.G02.E03.D04.B05.A06	Axon ImageXpress	DMSO	Calbiochem	100069	17-DMAG
1155	602	valproic acid	INN	0.0002	6	HL60	HT_HG-U133A	5500024017802120306174.F02	.H01.G02.E03.D04.B05.A06	Axon ImageXpress	DMSO	Sigma-Aldrich	P4543	2-propylpentanoic acid
1156	602	prochlorperazine	INN	1e-05	6	HL60	HT_HG-U133A	5500024017802120306174.F03	.H01.G02.E03.D04.B05.A06	Axon ImageXpress	DMSO	Sigma-Aldrich	P9178	prochlorperazine dimaleate salt
1157	602	LY-294002		1e-07	6	HL60	HT_HG-U133A	5500024017802120306174.F04	.H01.G02.E03.D04.B05.A06	Axon ImageXpress	DMSO	Calbiochem	440202	LY 294002
1158	602	chlorpromazine	INN	1e-06	6	HL60	HT_HG-U133A	5500024017802120306174.F05	.H01.G02.E03.D04.B05.A06	Axon ImageXpress	DMSO	Sigma-Aldrich	C0982	chlorpromazine hydrochloride
1159	602	tanespimycin	INN	1e-06	6	HL60	HT_HG-U133A	5500024017802120306174.F06	.H01.G02.E03.D04.B05.A06	Axon ImageXpress	DMSO	Tocris	1515	17-AAG
1160	602	monorden		1e-07	6	HL60	HT_HG-U133A	'5500024017802120306174.E01	.H01.G02.E03.D04.B05.A06	Axon ImageXpress	DMSO	Calbiochem	553400	radicicol, diheterospora chlamydosporia
1161	602	vorinostat	INN	1e-05	6	HL60	HT_HG-U133A	'5500024017802120306174.E02	.H01.G02.E03.D04.B05.A06	Axon ImageXpress	DMSO	BioVision	1604-1	SAHA
1162	602	sirolimus	INN	1e-07	6	HL60	HT_HG-U133A	'5500024017802120306174.E04	.H01.G02.E03.D04.B05.A06	Axon ImageXpress	DMSO	Sigma-Aldrich	R0395	Rapamycin
1163	602	valproic acid	INN	5e-05	6	HL60	HT_HG-U133A	'5500024017802120306174.E05	.H01.G02.E03.D04.B05.A06	Axon ImageXpress	DMSO	Sigma-Aldrich	P4543	2-propylpentanoic acid
1164	602	nordihydroguaiaretic acid		1e-06	6	HL60	HT_HG-U133A	'5500024017802120306174.E06	.H01.G02.E03.D04.B05.A06	Axon ImageXpress	DMSO	Sigma-Aldrich	157619	nordihydroguaiaretic acid
1165	602	trifluoperazine	INN	1e-05	6	HL60	HT_HG-U133A	5500024017802120306174.D01	.H01.G02.E03.D04.B05.A06	Axon ImageXpress	DMSO	Sigma-Aldrich	T6062	trifluoperazine dihydrochloride
1166	602	tanespimycin	INN	1e-06	6	HL60	HT_HG-U133A	5500024017802120306174.D02	.H01.G02.E03.D04.B05.A06	Axon ImageXpress	DMSO	Tocris	1515	17-AAG
1167	602	tanespimycin	INN	1e-06	6	HL60	HT_HG-U133A	5500024017802120306174.D03	.H01.G02.E03.D04.B05.A06	Axon ImageXpress	DMSO	Tocris	1515	17-AAG
1168	602	LY-294002		1e-05	6	HL60	HT_HG-U133A	5500024017802120306174.D05	.H01.G02.E03.D04.B05.A06	Axon ImageXpress	DMSO	Calbiochem	440202	LY 294002
1169	602	geldanamycin		1e-06	6	HL60	HT_HG-U133A	5500024017802120306174.D06	.H01.G02.E03.D04.B05.A06	Axon ImageXpress	DMSO	MP Biomedicals	195994	geldanamycin
1170	602	clozapine	INN	1e-05	6	HL60	HT_HG-U133A	5500024017802120306174.C01	.H01.G02.E03.D04.B05.A06	Axon ImageXpress	DMSO	Sigma-Aldrich	C-6305	clozapine
1171	602	thioridazine	INN	1e-05	6	HL60	HT_HG-U133A	5500024017802120306174.C02	.H01.G02.E03.D04.B05.A06	Axon ImageXpress	DMSO	Sigma-Aldrich	T9025	thioridazine hydrochloride
1172	602	15-delta prostaglandin J2		1e-05	6	HL60	HT_HG-U133A	5500024017802120306174.C03	.H01.G02.E03.D04.B05.A06	Axon ImageXpress	DMSO	Calbiochem	538927	15d-PGJ2
1173	602	troglitazone	INN	1e-05	6	HL60	HT_HG-U133A	5500024017802120306174.C04	.H01.G02.E03.D04.B05.A06	Axon ImageXpress	DMSO	Sigma-Aldrich	T2573	troglitazone
1174	602	rosiglitazone	INN	1e-05	6	HL60	HT_HG-U133A	5500024017802120306174.C05	.H01.G02.E03.D04.B05.A06	Axon ImageXpress	DMSO	LKT Laboratories	R5772	rosiglitazone
1175	602	trichostatin A		1e-06	6	HL60	HT_HG-U133A	5500024017802120306174.C06	.H01.G02.E03.D04.B05.A06	Axon ImageXpress	DMSO	Calbiochem	647925	Trichostatin A, Streptomyces sp.
1176	602	genistein		1e-05	6	HL60	HT_HG-U133A	5500024017802120306174.B01	.H01.G02.E03.D04.B05.A06	Axon ImageXpress	DMSO	Calbiochem	345834	genistein
1177	602	LY-294002		1e-05	6	HL60	HT_HG-U133A	5500024017802120306174.B02	.H01.G02.E03.D04.B05.A06	Axon ImageXpress	DMSO	Calbiochem	440202	LY 294002
1178	602	fluphenazine	INN	1e-05	6	HL60	HT_HG-U133A	5500024017802120306174.B03	.H01.G02.E03.D04.B05.A06	Axon ImageXpress	DMSO	Sigma-Aldrich	F8548	fluphenazine dihydrochloride
1179	602	fulvestrant	INN	1e-08	6	HL60	HT_HG-U133A	5500024017802120306174.B04	.H01.G02.E03.D04.B05.A06	Axon ImageXpress	DMSO	Tocris	1047	ICI 182,780
1180	602	LY-294002		1e-05	6	HL60	HT_HG-U133A	5500024017802120306174.B06	.H01.G02.E03.D04.B05.A06	Axon ImageXpress	DMSO	Calbiochem	440202	LY 294002
1181	602	valproic acid	INN	0.0005	6	HL60	HT_HG-U133A	5500024017802120306174.A01	.H01.G02.E03.D04.B05.A06	Axon ImageXpress	DMSO	Sigma-Aldrich	P4543	2-propylpentanoic acid
1182	602	estradiol	INN	1e-08	6	HL60	HT_HG-U133A	5500024017802120306174.A02	.H01.G02.E03.D04.B05.A06	Axon ImageXpress	DMSO	Sigma-Aldrich	E1024	estradiol, USP
1183	602	sirolimus	INN	1e-07	6	HL60	HT_HG-U133A	5500024017802120306174.A03	.H01.G02.E03.D04.B05.A06	Axon ImageXpress	DMSO	Sigma-Aldrich	R0395	Rapamycin
1184	602	wortmannin		1e-08	6	HL60	HT_HG-U133A	5500024017802120306174.A04	.H01.G02.E03.D04.B05.A06	Axon ImageXpress	DMSO	Sigma-Aldrich	W1628	wortmannin from Penicillium funiculosum
1185	602	haloperidol	INN	1e-05	6	HL60	HT_HG-U133A	5500024017802120306174.A05	.H01.G02.E03.D04.B05.A06	Axon ImageXpress	DMSO	Sigma-Aldrich	H1512	haloperidol
1203	603	haloperidol	INN	1e-05	6	PC3	HT_HG-U133A	5500024017802120306174.H08	.H07.G08.E09.D10.B11.A12	Axon ImageXpress	DMSO	Sigma-Aldrich	H1512	haloperidol
1204	603	acetylsalicylic acid		0.0001	6	PC3	HT_HG-U133A	5500024017802120306174.H09	.H07.G08.E09.D10.B11.A12	Axon ImageXpress	DMSO	Sigma-Aldrich	A2093	aspirin, USP
1205	603	fulvestrant	INN	1e-06	6	PC3	HT_HG-U133A	5500024017802120306174.H10	.H07.G08.E09.D10.B11.A12	Axon ImageXpress	DMSO	Tocris	1047	ICI 182,780
1206	603	tanespimycin	INN	1e-06	6	PC3	HT_HG-U133A	5500024017802120306174.H11	.H07.G08.E09.D10.B11.A12	Axon ImageXpress	DMSO	Tocris	1515	17-AAG
1207	603	sirolimus	INN	1e-07	6	PC3	HT_HG-U133A	5500024017802120306174.H12	.H07.G08.E09.D10.B11.A12	Axon ImageXpress	DMSO	Sigma-Aldrich	R0395	Rapamycin
1208	603	estradiol	INN	1e-07	6	PC3	HT_HG-U133A	5500024017802120306174.G07	.H07.G08.E09.D10.B11.A12	Axon ImageXpress	DMSO	Sigma-Aldrich	E1024	estradiol, USP
1209	603	valproic acid	INN	0.001	6	PC3	HT_HG-U133A	5500024017802120306174.G09	.H07.G08.E09.D10.B11.A12	Axon ImageXpress	DMSO	Sigma-Aldrich	P4543	2-propylpentanoic acid
1210	603	alpha-estradiol		1e-08	6	PC3	HT_HG-U133A	5500024017802120306174.G10	.H07.G08.E09.D10.B11.A12	Axon ImageXpress	DMSO	Sigma-Aldrich	E8750	alpha-estradiol
1211	603	tretinoin	INN	1e-06	6	PC3	HT_HG-U133A	5500024017802120306174.G11	.H07.G08.E09.D10.B11.A12	Axon ImageXpress	DMSO	Sigma-Aldrich	R2625	retinoic acid
1212	603	trichostatin A		1e-07	6	PC3	HT_HG-U133A	5500024017802120306174.G12	.H07.G08.E09.D10.B11.A12	Axon ImageXpress	DMSO	Calbiochem	647925	Trichostatin A, Streptomyces sp.
1213	603	alvespimycin	INN	1e-07	6	PC3	HT_HG-U133A	5500024017802120306174.F07	.H07.G08.E09.D10.B11.A12	Axon ImageXpress	DMSO	Calbiochem	100069	17-DMAG
1214	603	valproic acid	INN	0.0002	6	PC3	HT_HG-U133A	5500024017802120306174.F08	.H07.G08.E09.D10.B11.A12	Axon ImageXpress	DMSO	Sigma-Aldrich	P4543	2-propylpentanoic acid
1215	603	prochlorperazine	INN	1e-05	6	PC3	HT_HG-U133A	5500024017802120306174.F09	.H07.G08.E09.D10.B11.A12	Axon ImageXpress	DMSO	Sigma-Aldrich	P9178	prochlorperazine dimaleate salt
1216	603	LY-294002		1e-07	6	PC3	HT_HG-U133A	5500024017802120306174.F10	.H07.G08.E09.D10.B11.A12	Axon ImageXpress	DMSO	Calbiochem	440202	LY 294002
1217	603	chlorpromazine	INN	1e-06	6	PC3	HT_HG-U133A	5500024017802120306174.F11	.H07.G08.E09.D10.B11.A12	Axon ImageXpress	DMSO	Sigma-Aldrich	C0982	chlorpromazine hydrochloride
1218	603	tanespimycin	INN	1e-06	6	PC3	HT_HG-U133A	5500024017802120306174.F12	.H07.G08.E09.D10.B11.A12	Axon ImageXpress	DMSO	Tocris	1515	17-AAG
1219	603	monorden		1e-07	6	PC3	HT_HG-U133A	'5500024017802120306174.E07	.H07.G08.E09.D10.B11.A12	Axon ImageXpress	DMSO	Calbiochem	553400	radicicol, diheterospora chlamydosporia
1220	603	vorinostat	INN	1e-05	6	PC3	HT_HG-U133A	'5500024017802120306174.E08	.H07.G08.E09.D10.B11.A12	Axon ImageXpress	DMSO	BioVision	1604-1	SAHA
1221	603	sirolimus	INN	1e-07	6	PC3	HT_HG-U133A	'5500024017802120306174.E10	.H07.G08.E09.D10.B11.A12	Axon ImageXpress	DMSO	Sigma-Aldrich	R0395	Rapamycin
1222	603	valproic acid	INN	5e-05	6	PC3	HT_HG-U133A	'5500024017802120306174.E11	.H07.G08.E09.D10.B11.A12	Axon ImageXpress	DMSO	Sigma-Aldrich	P4543	2-propylpentanoic acid
1223	603	nordihydroguaiaretic acid		1e-06	6	PC3	HT_HG-U133A	'5500024017802120306174.E12	.H07.G08.E09.D10.B11.A12	Axon ImageXpress	DMSO	Sigma-Aldrich	157619	nordihydroguaiaretic acid
1224	603	trifluoperazine	INN	1e-05	6	PC3	HT_HG-U133A	5500024017802120306174.D07	.H07.G08.E09.D10.B11.A12	Axon ImageXpress	DMSO	Sigma-Aldrich	T6062	trifluoperazine dihydrochloride
1225	603	tanespimycin	INN	1e-06	6	PC3	HT_HG-U133A	5500024017802120306174.D08	.H07.G08.E09.D10.B11.A12	Axon ImageXpress	DMSO	Tocris	1515	17-AAG
1226	603	tanespimycin	INN	1e-06	6	PC3	HT_HG-U133A	5500024017802120306174.D09	.H07.G08.E09.D10.B11.A12	Axon ImageXpress	DMSO	Tocris	1515	17-AAG
1227	603	LY-294002		1e-05	6	PC3	HT_HG-U133A	5500024017802120306174.D11	.H07.G08.E09.D10.B11.A12	Axon ImageXpress	DMSO	Calbiochem	440202	LY 294002
1228	603	geldanamycin		1e-06	6	PC3	HT_HG-U133A	5500024017802120306174.D12	.H07.G08.E09.D10.B11.A12	Axon ImageXpress	DMSO	MP Biomedicals	195994	geldanamycin
1229	603	clozapine	INN	1e-05	6	PC3	HT_HG-U133A	5500024017802120306174.C07	.H07.G08.E09.D10.B11.A12	Axon ImageXpress	DMSO	Sigma-Aldrich	C-6305	clozapine
1230	603	thioridazine	INN	1e-05	6	PC3	HT_HG-U133A	5500024017802120306174.C08	.H07.G08.E09.D10.B11.A12	Axon ImageXpress	DMSO	Sigma-Aldrich	T9025	thioridazine hydrochloride
1231	603	15-delta prostaglandin J2		1e-05	6	PC3	HT_HG-U133A	5500024017802120306174.C09	.H07.G08.E09.D10.B11.A12	Axon ImageXpress	DMSO	Calbiochem	538927	15d-PGJ2
1232	603	troglitazone	INN	1e-05	6	PC3	HT_HG-U133A	5500024017802120306174.C10	.H07.G08.E09.D10.B11.A12	Axon ImageXpress	DMSO	Sigma-Aldrich	T2573	troglitazone
1233	603	rosiglitazone	INN	1e-05	6	PC3	HT_HG-U133A	5500024017802120306174.C11	.H07.G08.E09.D10.B11.A12	Axon ImageXpress	DMSO	LKT Laboratories	R5772	rosiglitazone
1234	603	trichostatin A		1e-06	6	PC3	HT_HG-U133A	5500024017802120306174.C12	.H07.G08.E09.D10.B11.A12	Axon ImageXpress	DMSO	Calbiochem	647925	Trichostatin A, Streptomyces sp.
1235	603	genistein		1e-05	6	PC3	HT_HG-U133A	5500024017802120306174.B07	.H07.G08.E09.D10.B11.A12	Axon ImageXpress	DMSO	Calbiochem	345834	genistein
1236	603	LY-294002		1e-05	6	PC3	HT_HG-U133A	5500024017802120306174.B08	.H07.G08.E09.D10.B11.A12	Axon ImageXpress	DMSO	Calbiochem	440202	LY 294002
1237	603	fluphenazine	INN	1e-05	6	PC3	HT_HG-U133A	5500024017802120306174.B09	.H07.G08.E09.D10.B11.A12	Axon ImageXpress	DMSO	Sigma-Aldrich	F8548	fluphenazine dihydrochloride
1238	603	fulvestrant	INN	1e-08	6	PC3	HT_HG-U133A	5500024017802120306174.B10	.H07.G08.E09.D10.B11.A12	Axon ImageXpress	DMSO	Tocris	1047	ICI 182,780
1239	603	LY-294002		1e-05	6	PC3	HT_HG-U133A	5500024017802120306174.B12	.H07.G08.E09.D10.B11.A12	Axon ImageXpress	DMSO	Calbiochem	440202	LY 294002
1240	603	valproic acid	INN	0.0005	6	PC3	HT_HG-U133A	5500024017802120306174.A07	.H07.G08.E09.D10.B11.A12	Axon ImageXpress	DMSO	Sigma-Aldrich	P4543	2-propylpentanoic acid
1241	603	estradiol	INN	1e-08	6	PC3	HT_HG-U133A	5500024017802120306174.A08	.H07.G08.E09.D10.B11.A12	Axon ImageXpress	DMSO	Sigma-Aldrich	E1024	estradiol, USP
1242	603	sirolimus	INN	1e-07	6	PC3	HT_HG-U133A	5500024017802120306174.A09	.H07.G08.E09.D10.B11.A12	Axon ImageXpress	DMSO	Sigma-Aldrich	R0395	Rapamycin
1243	603	wortmannin		1e-08	6	PC3	HT_HG-U133A	5500024017802120306174.A10	.H07.G08.E09.D10.B11.A12	Axon ImageXpress	DMSO	Sigma-Aldrich	W1628	wortmannin from Penicillium funiculosum
1244	603	haloperidol	INN	1e-05	6	PC3	HT_HG-U133A	5500024017802120306174.A11	.H07.G08.E09.D10.B11.A12	Axon ImageXpress	DMSO	Sigma-Aldrich	H1512	haloperidol
1263	630	procainamide	INN	1.48e-05	6	HL60	HT_HG-U133A	5500024024213121906563.H02	.H01.G02.E03.D04.B05.A06	Axon ImageXpress	DMSO	Prestwick Chemical	337	Procainamide hydrochloride [614-39-1]
1264	630	thioguanosine		1.26e-05	6	HL60	HT_HG-U133A	5500024024213121906563.H03	.H01.G02.E03.D04.B05.A06	Axon ImageXpress	DMSO	Prestwick Chemical	347	Thioguanosine [85-31-4]
1265	630	amoxicillin	INN	1.1e-05	6	HL60	HT_HG-U133A	5500024024213121906563.H04	.H01.G02.E03.D04.B05.A06	Axon ImageXpress	DMSO	Prestwick Chemical	357	Amoxicillin [26787-78-0]
1266	630	benfluorex	INN	1.04e-05	6	HL60	HT_HG-U133A	5500024024213121906563.H05	.H01.G02.E03.D04.B05.A06	Axon ImageXpress	DMSO	Prestwick Chemical	367	Benfluorex hydrochloride [23642-66-2]
1267	630	naftidrofuryl	INN	8.4e-06	6	HL60	HT_HG-U133A	5500024024213121906563.H06	.H01.G02.E03.D04.B05.A06	Axon ImageXpress	DMSO	Prestwick Chemical	377	Nafronyl oxalate [3200-06-4]
1268	630	pentoxyverine	INN	7.6e-06	6	HL60	HT_HG-U133A	5500024024213121906563.G01	.H01.G02.E03.D04.B05.A06	Axon ImageXpress	DMSO	Prestwick Chemical	387	Carbetapentane citrate [23142-01-0]
1269	630	clomifene	INN	6.6e-06	6	HL60	HT_HG-U133A	5500024024213121906563.G03	.H01.G02.E03.D04.B05.A06	Axon ImageXpress	DMSO	Prestwick Chemical	397	Clomiphene citrate (Z,E) [50-41-9]
1270	630	zoxazolamine	INN	2.38e-05	6	HL60	HT_HG-U133A	5500024024213121906563.G04	.H01.G02.E03.D04.B05.A06	Axon ImageXpress	DMSO	Prestwick Chemical	328	Zoxazolamine [61-80-3]
1271	630	N6-methyladenosine		1.42e-05	6	HL60	HT_HG-U133A	5500024024213121906563.G05	.H01.G02.E03.D04.B05.A06	Axon ImageXpress	DMSO	Prestwick Chemical	338	N6-methyladenosine [1867-73-8]
1272	630	chlorprothixene	INN	1.14e-05	6	HL60	HT_HG-U133A	5500024024213121906563.G06	.H01.G02.E03.D04.B05.A06	Axon ImageXpress	DMSO	Prestwick Chemical	348	Chlorprothixene hydrochloride [6469-93-8]
1273	630	cefalexin	INN	1.1e-05	6	HL60	HT_HG-U133A	5500024024213121906563.F01	.H01.G02.E03.D04.B05.A06	Axon ImageXpress	DMSO	Prestwick Chemical	358	Cephalexin monohydrate [23325-78-2]
1274	630	bepridil	INN	1e-05	6	HL60	HT_HG-U133A	5500024024213121906563.F02	.H01.G02.E03.D04.B05.A06	Axon ImageXpress	DMSO	Prestwick Chemical	368	Bepridil hydrochloride [74764-40-2]
1275	630	bezafibrate	INN	1.1e-05	6	HL60	HT_HG-U133A	5500024024213121906563.F03	.H01.G02.E03.D04.B05.A06	Axon ImageXpress	DMSO	Prestwick Chemical	378	Bezafibrate [41859-67-0]
1276	630	dequalinium chloride	INN	7.6e-06	6	HL60	HT_HG-U133A	5500024024213121906563.F04	.H01.G02.E03.D04.B05.A06	Axon ImageXpress	DMSO	Prestwick Chemical	388	Dequalinium dichloride [522-51-0]
1277	630	oxantel	INN	6.6e-06	6	HL60	HT_HG-U133A	5500024024213121906563.F05	.H01.G02.E03.D04.B05.A06	Axon ImageXpress	DMSO	Prestwick Chemical	398	Oxantel pamoate [68813-55-8]
1278	630	tacrine	INN	1.58e-05	6	HL60	HT_HG-U133A	5500024024213121906563.F06	.H01.G02.E03.D04.B05.A06	Axon ImageXpress	DMSO	Prestwick Chemical	329	Tacrine hydrochloride hydrate [1684-40-8]
1279	630	guanfacine	INN	1.42e-05	6	HL60	HT_HG-U133A	'5500024024213121906563.E01	.H01.G02.E03.D04.B05.A06	Axon ImageXpress	DMSO	Prestwick Chemical	339	Guanfacine hydrochloride [29110-48-3]
1280	630	ritodrine	INN	1.24e-05	6	HL60	HT_HG-U133A	'5500024024213121906563.E02	.H01.G02.E03.D04.B05.A06	Axon ImageXpress	DMSO	Prestwick Chemical	349	Ritodrine hydrochloride [23239-51-2]
1281	630	dextromethorphan	INN	1.08e-05	6	HL60	HT_HG-U133A	'5500024024213121906563.E04	.H01.G02.E03.D04.B05.A06	Axon ImageXpress	DMSO	Prestwick Chemical	359	Dextromethorphan hydrobromide monohydrate [6700-34-1]
1282	630	buspirone	INN	9.4e-06	6	HL60	HT_HG-U133A	'5500024024213121906563.E05	.H01.G02.E03.D04.B05.A06	Axon ImageXpress	DMSO	Prestwick Chemical	369	Buspirone hydrochloride [33386-08-2]
1284	630	trichostatin A		1e-07	6	HL60	HT_HG-U133A	5500024024213121906563.D01	.H01.G02.E03.D04.B05.A06	Axon ImageXpress	DMSO	Sigma-Aldrich	T8552	Trichostatin A, from Streptomyces sp.
1285	630	ketoconazole	INN	7.6e-06	6	HL60	HT_HG-U133A	5500024024213121906563.D02	.H01.G02.E03.D04.B05.A06	Axon ImageXpress	DMSO	Prestwick Chemical	389	Ketoconazole [65277-42-1]
1286	630	prochlorperazine	INN	6.6e-06	6	HL60	HT_HG-U133A	5500024024213121906563.D03	.H01.G02.E03.D04.B05.A06	Axon ImageXpress	DMSO	Prestwick Chemical	399	Prochlorperazine dimaleate [84-02-6]
1287	630	bisoprolol	INN	9e-06	6	HL60	HT_HG-U133A	5500024024213121906563.D05	.H01.G02.E03.D04.B05.A06	Axon ImageXpress	DMSO	Prestwick Chemical	330	Bisoprolol fumarate
1288	630	flupentixol	INN	7.8e-06	6	HL60	HT_HG-U133A	5500024024213121906563.D06	.H01.G02.E03.D04.B05.A06	Axon ImageXpress	DMSO	Prestwick Chemical	340	Flupentixol dihydrochloride cis-(Z) [2413-38-9]
1289	630	clozapine	INN	1.22e-05	6	HL60	HT_HG-U133A	5500024024213121906563.C01	.H01.G02.E03.D04.B05.A06	Axon ImageXpress	DMSO	Prestwick Chemical	350	Clozapine [5786-21-0]
1290	630	droperidol	INN	1.06e-05	6	HL60	HT_HG-U133A	5500024024213121906563.C02	.H01.G02.E03.D04.B05.A06	Axon ImageXpress	DMSO	Prestwick Chemical	360	Droperidol [548-73-2]
1291	630	benzbromarone	INN	9.4e-06	6	HL60	HT_HG-U133A	5500024024213121906563.C03	.H01.G02.E03.D04.B05.A06	Axon ImageXpress	DMSO	Prestwick Chemical	370	Benzbromarone [3562-84-3]
1292	630	clebopride	INN	8.2e-06	6	HL60	HT_HG-U133A	5500024024213121906563.C04	.H01.G02.E03.D04.B05.A06	Axon ImageXpress	DMSO	Prestwick Chemical	380	Clebopride maleate [84370-95-6]
1293	630	fusidic acid	INN	7.4e-06	6	HL60	HT_HG-U133A	5500024024213121906563.C05	.H01.G02.E03.D04.B05.A06	Axon ImageXpress	DMSO	Prestwick Chemical	390	Fusidic acid sodium salt [751-94-0]
1294	630	hesperidin		6.6e-06	6	HL60	HT_HG-U133A	5500024024213121906563.C06	.H01.G02.E03.D04.B05.A06	Axon ImageXpress	DMSO	Prestwick Chemical	400	Hesperidin [520-26-3]
1295	630	testosterone	INN	1.16e-05	6	HL60	HT_HG-U133A	5500024024213121906563.B01	.H01.G02.E03.D04.B05.A06	Axon ImageXpress	DMSO	Prestwick Chemical	401	Testosterone propionate [57-85-2]
1296	630	androsterone		1.38e-05	6	HL60	HT_HG-U133A	5500024024213121906563.B02	.H01.G02.E03.D04.B05.A06	Axon ImageXpress	DMSO	Prestwick Chemical	411	Androsterone [53-41-8]
1297	630	suloctidil	INN	1.18e-05	6	HL60	HT_HG-U133A	5500024024213121906563.B03	.H01.G02.E03.D04.B05.A06	Axon ImageXpress	DMSO	Prestwick Chemical	421	Suloctidil [54063-56-8]
1298	630	coralyne		9.6e-06	6	HL60	HT_HG-U133A	5500024024213121906563.B04	.H01.G02.E03.D04.B05.A06	Axon ImageXpress	DMSO	Prestwick Chemical	431	Coralyne chloride hydrate [38989-38-7]
1299	630	estradiol	INN	1.46e-05	6	HL60	HT_HG-U133A	5500024024213121906563.B06	.H01.G02.E03.D04.B05.A06	Axon ImageXpress	DMSO	Prestwick Chemical	441	Estradiol-17 beta [50-28-2]
1300	630	3-hydroxy-DL-kynurenine		1.78e-05	6	HL60	HT_HG-U133A	5500024024213121906563.A01	.H01.G02.E03.D04.B05.A06	Axon ImageXpress	DMSO	Prestwick Chemical	451	Kynurenine, 3-hydroxy (R,S) [2147-61-7]
1301	630	domperidone	INN	7.4e-06	6	HL60	HT_HG-U133A	5500024024213121906563.A02	.H01.G02.E03.D04.B05.A06	Axon ImageXpress	DMSO	Prestwick Chemical	461	Domperidone maleate
1302	630	ouabain		5.4e-06	6	HL60	HT_HG-U133A	5500024024213121906563.A03	.H01.G02.E03.D04.B05.A06	Axon ImageXpress	DMSO	Prestwick Chemical	471	Strophantine octahydrate [11018-89-6]
1303	630	arecoline		1.7e-05	6	HL60	HT_HG-U133A	5500024024213121906563.A04	.H01.G02.E03.D04.B05.A06	Axon ImageXpress	DMSO	Prestwick Chemical	402	Arecoline hydrobromide [300-08-3]
1304	630	anisomycin		1.5e-05	6	HL60	HT_HG-U133A	5500024024213121906563.A05	.H01.G02.E03.D04.B05.A06	Axon ImageXpress	DMSO	Prestwick Chemical	412	Anisomycin [22862-76-6]
1305	631	carcinine		2.2e-05	6	HL60	HT_HG-U133A	5500024024213121906563.H08	.H07.G08.E09.D10.B11.A12	Axon ImageXpress	DMSO	Prestwick Chemical	422	Carcinine [56897-53-1]
1306	631	trichostatin A		1e-07	6	HL60	HT_HG-U133A	5500024024213121906563.H09	.H07.G08.E09.D10.B11.A12	Axon ImageXpress	DMSO	Sigma-Aldrich	T8552	Trichostatin A, from Streptomyces sp.
1307	631	corticosterone		1.16e-05	6	HL60	HT_HG-U133A	5500024024213121906563.H10	.H07.G08.E09.D10.B11.A12	Axon ImageXpress	DMSO	Prestwick Chemical	432	Corticosterone [50-22-6]
1308	631	fusaric acid		2.24e-05	6	HL60	HT_HG-U133A	5500024024213121906563.H11	.H07.G08.E09.D10.B11.A12	Axon ImageXpress	DMSO	Prestwick Chemical	442	Fusaric acid [536-69-6]
1309	631	lactobionic acid		1.12e-05	6	HL60	HT_HG-U133A	5500024024213121906563.H12	.H07.G08.E09.D10.B11.A12	Axon ImageXpress	DMSO	Prestwick Chemical	452	Lactobionic acid [96-82-2]
1310	631	cefixime	INN	8.8e-06	6	HL60	HT_HG-U133A	5500024024213121906563.G07	.H07.G08.E09.D10.B11.A12	Axon ImageXpress	DMSO	Prestwick Chemical	462	Cefixime [79350-37-1]
1311	631	calcium pantothenate	INN	8e-06	6	HL60	HT_HG-U133A	5500024024213121906563.G09	.H07.G08.E09.D10.B11.A12	Axon ImageXpress	DMSO	Prestwick Chemical	472	Pantothenic acid calcium salt monohydrate [63409-48-3]
1312	631	levothyroxine sodium	INN	5.2e-06	6	HL60	HT_HG-U133A	5500024024213121906563.G10	.H07.G08.E09.D10.B11.A12	Axon ImageXpress	DMSO	Prestwick Chemical	403	Thyroxine (L) [51-48-9]
1313	631	carbarsone	INN	1.54e-05	6	HL60	HT_HG-U133A	5500024024213121906563.G11	.H07.G08.E09.D10.B11.A12	Axon ImageXpress	DMSO	Prestwick Chemical	413	Carbarsone [121-59-5]
1314	631	carisoprodol	INN	1.54e-05	6	HL60	HT_HG-U133A	5500024024213121906563.G12	.H07.G08.E09.D10.B11.A12	Axon ImageXpress	DMSO	Prestwick Chemical	423	Carisoprodol [78-44-4]
1315	631	cyanocobalamin	INN	3e-06	6	HL60	HT_HG-U133A	5500024024213121906563.F07	.H07.G08.E09.D10.B11.A12	Axon ImageXpress	DMSO	Prestwick Chemical	433	Cyanocobalamin [68-19-9]
1316	631	SR-95531		1.08e-05	6	HL60	HT_HG-U133A	5500024024213121906563.F08	.H07.G08.E09.D10.B11.A12	Axon ImageXpress	DMSO	Prestwick Chemical	443	Gabazine [105538-73-6]
1317	631	lumicolchicine		1e-05	6	HL60	HT_HG-U133A	5500024024213121906563.F09	.H07.G08.E09.D10.B11.A12	Axon ImageXpress	DMSO	Prestwick Chemical	453	Lumicolchicine gamma [6901-14-0]
1318	631	metrizamide	INN	5e-06	6	HL60	HT_HG-U133A	5500024024213121906563.F10	.H07.G08.E09.D10.B11.A12	Axon ImageXpress	DMSO	Prestwick Chemical	463	Metrizamide [31112-62-6]
1319	631	cefotetan	INN	7e-06	6	HL60	HT_HG-U133A	5500024024213121906563.F11	.H07.G08.E09.D10.B11.A12	Axon ImageXpress	DMSO	Prestwick Chemical	473	Cefotetan [69712-56-7]
1320	631	dl-alpha tocopherol		9.2e-06	6	HL60	HT_HG-U133A	5500024024213121906563.F12	.H07.G08.E09.D10.B11.A12	Axon ImageXpress	DMSO	Prestwick Chemical	404	Tocopherol (R,S) [10191-41-0]
1321	631	apigenin		1.48e-05	6	HL60	HT_HG-U133A	'5500024024213121906563.E07	.H07.G08.E09.D10.B11.A12	Axon ImageXpress	DMSO	Prestwick Chemical	414	Apigenin [520-36-5]
1322	631	7-aminocephalosporanic acid		1.46e-05	6	HL60	HT_HG-U133A	'5500024024213121906563.E08	.H07.G08.E09.D10.B11.A12	Axon ImageXpress	DMSO	Prestwick Chemical	424	Cephalosporanic acid, 7-amino [957-68-6]
1323	631	cefadroxil	INN	1.1e-05	6	HL60	HT_HG-U133A	'5500024024213121906563.E10	.H07.G08.E09.D10.B11.A12	Axon ImageXpress	DMSO	Prestwick Chemical	434	Cefadroxil [50370-12-2]
1324	631	ginkgolide A		9.8e-06	6	HL60	HT_HG-U133A	'5500024024213121906563.E11	.H07.G08.E09.D10.B11.A12	Axon ImageXpress	DMSO	Prestwick Chemical	444	Ginkgolide A [15291-75-5]
1325	631	lysergol		1.58e-05	6	HL60	HT_HG-U133A	'5500024024213121906563.E12	.H07.G08.E09.D10.B11.A12	Axon ImageXpress	DMSO	Prestwick Chemical	454	Lysergol [602-85-7]
1326	631	N-acetylmuramic acid		1.36e-05	6	HL60	HT_HG-U133A	5500024024213121906563.D07	.H07.G08.E09.D10.B11.A12	Axon ImageXpress	DMSO	Prestwick Chemical	464	Muramic acid, N-acetyl [10597-89-4]
1327	631	piperine		1.4e-05	6	HL60	HT_HG-U133A	5500024024213121906563.D08	.H07.G08.E09.D10.B11.A12	Axon ImageXpress	DMSO	Prestwick Chemical	474	Piperine [94-62-2]
1328	631	pepstatin	INN	5.8e-06	6	HL60	HT_HG-U133A	5500024024213121906563.D09	.H07.G08.E09.D10.B11.A12	Axon ImageXpress	DMSO	Prestwick Chemical	405	Pepstatin A [26305-03-3]
1329	631	N-acetyl-L-aspartic acid		2.28e-05	6	HL60	HT_HG-U133A	5500024024213121906563.D11	.H07.G08.E09.D10.B11.A12	Axon ImageXpress	DMSO	Prestwick Chemical	415	Aspartic acid, N-acetyl (R,S) [997-55-7]
1330	631	Chicago Sky Blue 6B		4e-06	6	HL60	HT_HG-U133A	5500024024213121906563.D12	.H07.G08.E09.D10.B11.A12	Axon ImageXpress	DMSO	Prestwick Chemical	425	Chicago sky blue 6B [2610-05-1]
1331	631	ciclosporin	INN	3.4e-06	6	HL60	HT_HG-U133A	5500024024213121906563.C07	.H07.G08.E09.D10.B11.A12	Axon ImageXpress	DMSO	Prestwick Chemical	435	Cyclosporin A [59865-13-3]
1332	631	cyclobenzaprine	INN	1.28e-05	6	HL60	HT_HG-U133A	5500024024213121906563.C08	.H07.G08.E09.D10.B11.A12	Axon ImageXpress	DMSO	Prestwick Chemical	445	Cyclobenzaprine hydrochloride [6202-23-9]
1333	631	mebhydrolin	INN	4.8e-06	6	HL60	HT_HG-U133A	5500024024213121906563.C09	.H07.G08.E09.D10.B11.A12	Axon ImageXpress	DMSO	Prestwick Chemical	455	Mebhydroline 1,5-naphtalenedisulfonate [6153-33-9]
1334	631	myricetin		1.26e-05	6	HL60	HT_HG-U133A	5500024024213121906563.C10	.H07.G08.E09.D10.B11.A12	Axon ImageXpress	DMSO	Prestwick Chemical	465	Myricetin [529-44-2]
1335	631	brompheniramine	INN	9.2e-06	6	HL60	HT_HG-U133A	5500024024213121906563.C11	.H07.G08.E09.D10.B11.A12	Axon ImageXpress	DMSO	Prestwick Chemical	475	Brompheniramine maleate [980-71-2]
1336	631	SR-95639A		1e-05	6	HL60	HT_HG-U133A	5500024024213121906563.C12	.H07.G08.E09.D10.B11.A12	Axon ImageXpress	DMSO	Prestwick Chemical	406	SR-95639A [115767-94-7]
1337	631	bacampicillin	INN	8e-06	6	HL60	HT_HG-U133A	5500024024213121906563.B07	.H07.G08.E09.D10.B11.A12	Axon ImageXpress	DMSO	Prestwick Chemical	416	Bacampicillin hydrochloride [37661-08-8]
1338	631	buflomedil	INN	1.16e-05	6	HL60	HT_HG-U133A	5500024024213121906563.B08	.H07.G08.E09.D10.B11.A12	Axon ImageXpress	DMSO	Prestwick Chemical	426	Buflomedil hydrochloride [35543-24-9]
1339	631	digitoxigenin		1.06e-05	6	HL60	HT_HG-U133A	5500024024213121906563.B09	.H07.G08.E09.D10.B11.A12	Axon ImageXpress	DMSO	Prestwick Chemical	436	Digitoxigenin [143-62-4]
1340	631	carteolol	INN	1.22e-05	6	HL60	HT_HG-U133A	5500024024213121906563.B10	.H07.G08.E09.D10.B11.A12	Axon ImageXpress	DMSO	Prestwick Chemical	446	Carteolol hydrochloride [51781-21-6]
1341	631	meclocycline	INN	5.8e-06	6	HL60	HT_HG-U133A	5500024024213121906563.B12	.H07.G08.E09.D10.B11.A12	Axon ImageXpress	DMSO	Prestwick Chemical	456	Meclocycline sulfosalicylate [73816-42-9]
1342	631	naringenin		1.46e-05	6	HL60	HT_HG-U133A	5500024024213121906563.A07	.H07.G08.E09.D10.B11.A12	Axon ImageXpress	DMSO	Prestwick Chemical	466	Naringenine [480-41-1]
1343	631	primaquine	INN	8.8e-06	6	HL60	HT_HG-U133A	5500024024213121906563.A08	.H07.G08.E09.D10.B11.A12	Axon ImageXpress	DMSO	Prestwick Chemical	476	Primaquine diphosphate [63-45-6]
1344	631	amantadine	INN	9.6e-06	6	HL60	HT_HG-U133A	5500024024213121906563.A09	.H07.G08.E09.D10.B11.A12	Axon ImageXpress	DMSO	Prestwick Chemical	407	Adamantamine fumarate [80789-67-9]
1345	631	betulinic acid		8.8e-06	6	HL60	HT_HG-U133A	5500024024213121906563.A10	.H07.G08.E09.D10.B11.A12	Axon ImageXpress	DMSO	Prestwick Chemical	417	Betulinic acid [472-15-1]
1346	631	chlorogenic acid		1.12e-05	6	HL60	HT_HG-U133A	5500024024213121906563.A11	.H07.G08.E09.D10.B11.A12	Axon ImageXpress	DMSO	Prestwick Chemical	427	Chlorogenic acid [327-97-9]
1363	614	naltrexone	INN	9.6e-06	6	HL60	HG-U133A	614615111406.H02	.H01.G02.E03.D04.B05.A06	GS3000	DMSO	Prestwick Chemical	116	Naltrexone hydrochloride dihydrate [16676-29-2]
1364	614	mefloquine	INN	9.6e-06	6	HL60	HG-U133A	614615111406.H03	.H01.G02.E03.D04.B05.A06	GS3000	DMSO	Prestwick Chemical	126	Mefloquine hydrochloride [51773-92-3]
1365	614	astemizole	INN	8.8e-06	6	HL60	HG-U133A	614615111406.H04	.H01.G02.E03.D04.B05.A06	GS3000	DMSO	Prestwick Chemical	136	Astemizole [68844-77-9]
1366	614	tamoxifen	INN	7e-06	6	HL60	HG-U133A	614615111406.H05	.H01.G02.E03.D04.B05.A06	GS3000	DMSO	Prestwick Chemical	146	Tamoxifen citrate [54965-24-1]
1367	614	ivermectin	INN	4.6e-06	6	HL60	HG-U133A	614615111406.H06	.H01.G02.E03.D04.B05.A06	GS3000	DMSO	Prestwick Chemical	156	Ivermectin [70288-86-7]
1368	614	diazoxide	INN	1.74e-05	6	HL60	HG-U133A	614615111406.G01	.H01.G02.E03.D04.B05.A06	GS3000	DMSO	Prestwick Chemical	87	Diazoxide [364-98-7]
1369	614	disulfiram	INN	1.34e-05	6	HL60	HG-U133A	614615111406.G03	.H01.G02.E03.D04.B05.A06	GS3000	DMSO	Prestwick Chemical	97	Disulfiram [97-77-8]
1370	614	atropine oxide	INN	1.18e-05	6	HL60	HG-U133A	614615111406.G04	.H01.G02.E03.D04.B05.A06	GS3000	DMSO	Prestwick Chemical	107	Atropine-N-oxide hydrochloride [4574-60-1]
1371	614	chlorphenamine	INN	1.02e-05	6	HL60	HG-U133A	614615111406.G05	.H01.G02.E03.D04.B05.A06	GS3000	DMSO	Prestwick Chemical	117	Chlorpheniramine maleate [113-92-8]
1372	614	isoconazole	INN	9.6e-06	6	HL60	HG-U133A	614615111406.G06	.H01.G02.E03.D04.B05.A06	GS3000	DMSO	Prestwick Chemical	127	Isoconazole [27523-40-6]
1373	614	clindamycin	INN	8.6e-06	6	HL60	HG-U133A	614615111406.F01	.H01.G02.E03.D04.B05.A06	GS3000	DMSO	Prestwick Chemical	137	Clindamycin hydrochloride [21462-39-5]
1374	614	nicergoline	INN	8.2e-06	6	HL60	HG-U133A	614615111406.F02	.H01.G02.E03.D04.B05.A06	GS3000	DMSO	Prestwick Chemical	147	Nicergoline
1375	614	gallamine triethiodide	INN	4.4e-06	6	HL60	HG-U133A	614615111406.F03	.H01.G02.E03.D04.B05.A06	GS3000	DMSO	Prestwick Chemical	157	Gallamine triethiodide [65-29-2]
1376	614	aminophenazone	INN	1.72e-05	6	HL60	HG-U133A	614615111406.F04	.H01.G02.E03.D04.B05.A06	GS3000	DMSO	Prestwick Chemical	88	Amidopyrine [58-15-1]
1377	614	acetylsalicylsalicylic acid		1.34e-05	6	HL60	HG-U133A	614615111406.F05	.H01.G02.E03.D04.B05.A06	GS3000	DMSO	Prestwick Chemical	98	Acetylsalicylsalicylic acid [530-75-6]
1378	614	nomifensine	INN	1.12e-05	6	HL60	HG-U133A	614615111406.F06	.H01.G02.E03.D04.B05.A06	GS3000	DMSO	Prestwick Chemical	108	Nomifensine maleate [32795-47-4]
1379	614	nalbuphine	INN	1.02e-05	6	HL60	HG-U133A	'614615111406.E01	.H01.G02.E03.D04.B05.A06	GS3000	DMSO	Prestwick Chemical	118	Nalbuphine hydrochloride [23277-43-2]
1380	614	spironolactone	INN	9.6e-06	6	HL60	HG-U133A	'614615111406.E02	.H01.G02.E03.D04.B05.A06	GS3000	DMSO	Prestwick Chemical	128	Spironolactone [52-01-7]
1381	614	terfenadine	INN	8.4e-06	6	HL60	HG-U133A	'614615111406.E04	.H01.G02.E03.D04.B05.A06	GS3000	DMSO	Prestwick Chemical	138	Terfenadine [50679-08-8]
1383	614	neomycin	INN	4.2e-06	6	HL60	HG-U133A	'614615111406.E06	.H01.G02.E03.D04.B05.A06	GS3000	DMSO	Prestwick Chemical	158	Neomycin sulfate [1405-10-3]
1385	614	mianserin	INN	1.32e-05	6	HL60	HG-U133A	614615111406.D02	.H01.G02.E03.D04.B05.A06	GS3000	DMSO	Prestwick Chemical	99	Mianserine hydrochloride [21535-47-7]
1386	614	dizocilpine	INN	1.18e-05	6	HL60	HG-U133A	614615111406.D03	.H01.G02.E03.D04.B05.A06	GS3000	DMSO	Prestwick Chemical	109	Dizocilpine maleate [77086-22-7]
1387	614	picotamide		1.02e-05	6	HL60	HG-U133A	614615111406.D05	.H01.G02.E03.D04.B05.A06	GS3000	DMSO	Prestwick Chemical	119	Picotamide monohydrate [80530-63-8]
1388	614	pirenzepine	INN	9.4e-06	6	HL60	HG-U133A	614615111406.D06	.H01.G02.E03.D04.B05.A06	GS3000	DMSO	Prestwick Chemical	129	Pirenzepine dihydrochloride [29868-97-1]
1389	614	cefotaxime	INN	8.4e-06	6	HL60	HG-U133A	614615111406.C01	.H01.G02.E03.D04.B05.A06	GS3000	DMSO	Prestwick Chemical	139	Cefotaxime sodium salt [64485-93-4]
1390	614	thioproperazine	INN	6.2e-06	6	HL60	HG-U133A	614615111406.C02	.H01.G02.E03.D04.B05.A06	GS3000	DMSO	Prestwick Chemical	149	Thioproperazine dimesylate [2347-80-0]
1391	614	dihydrostreptomycin	INN	2.8e-06	6	HL60	HG-U133A	614615111406.C03	.H01.G02.E03.D04.B05.A06	GS3000	DMSO	Prestwick Chemical	159	Dihydrostreptomycin sulfate [5490-27-7]
1392	614	pindolol	INN	1.62e-05	6	HL60	HG-U133A	614615111406.C04	.H01.G02.E03.D04.B05.A06	GS3000	DMSO	Prestwick Chemical	90	Pindolol [13523-86-9]
1393	614	nocodazole	INN	1.32e-05	6	HL60	HG-U133A	614615111406.C05	.H01.G02.E03.D04.B05.A06	GS3000	DMSO	Prestwick Chemical	100	Nocodazole [31430-18-9]
1394	614	acenocoumarol	INN	1.14e-05	6	HL60	HG-U133A	614615111406.C06	.H01.G02.E03.D04.B05.A06	GS3000	DMSO	Prestwick Chemical	110	Acenocoumarol [152-72-7]
1395	614	triamcinolone	INN	1.02e-05	6	HL60	HG-U133A	614615111406.B01	.H01.G02.E03.D04.B05.A06	GS3000	DMSO	Prestwick Chemical	120	Triamcinolone [124-94-7]
1396	614	dexamethasone	INN	9.2e-06	6	HL60	HG-U133A	614615111406.B02	.H01.G02.E03.D04.B05.A06	GS3000	DMSO	Prestwick Chemical	130	Dexamethasone acetate [1177-87-3]
1397	614	tetracycline	INN	8.4e-06	6	HL60	HG-U133A	614615111406.B03	.H01.G02.E03.D04.B05.A06	GS3000	DMSO	Prestwick Chemical	140	Tetracycline hydrochloride [64-75-5]
1398	614	dihydroergotamine	INN	3e-06	6	HL60	HG-U133A	614615111406.B04	.H01.G02.E03.D04.B05.A06	GS3000	DMSO	Prestwick Chemical	150	Dihydroergotamine tartrate [5989-77-5]
1399	614	isoniazid	INN	2.92e-05	6	HL60	HG-U133A	614615111406.A01	.H01.G02.E03.D04.B05.A06	GS3000	DMSO	Prestwick Chemical	161	Isoniazid [54-85-3]
1400	614	trichostatin A		1e-07	6	HL60	HG-U133A	614615111406.A02	.H01.G02.E03.D04.B05.A06	GS3000	DMSO	Sigma-Aldrich	T8552	Trichostatin A, from Streptomyces sp.
1401	614	tranexamic acid	INN	2.54e-05	6	HL60	HG-U133A	614615111406.A03	.H01.G02.E03.D04.B05.A06	GS3000	DMSO	Prestwick Chemical	171	Tranexamic acid [1197-18-8]
1402	614	ampyrone		1.96e-05	6	HL60	HG-U133A	614615111406.A04	.H01.G02.E03.D04.B05.A06	GS3000	DMSO	Prestwick Chemical	181	Ampyrone [83-07-8]
1403	614	midodrine	INN	1.38e-05	6	HL60	HG-U133A	614615111406.A05	.H01.G02.E03.D04.B05.A06	GS3000	DMSO	Prestwick Chemical	191	Midodrine hydrochloride [3092-17-9]
1404	615	ranitidine	INN	1.14e-05	6	HL60	HG-U133A	614615111406.H08	.H07.G08.E09.D10.B11.A12	GS3000	DMSO	Prestwick Chemical	201	Ranitidine hydrochloride [66357-59-3]
1405	615	piroxicam	INN	1.2e-05	6	HL60	HG-U133A	614615111406.H09	.H07.G08.E09.D10.B11.A12	GS3000	DMSO	Prestwick Chemical	211	Piroxicam [36322-90-4]
1406	615	norfloxacin	INN	1.26e-05	6	HL60	HG-U133A	614615111406.H10	.H07.G08.E09.D10.B11.A12	GS3000	DMSO	Prestwick Chemical	221	Norfloxacin [70458-96-7]
1407	615	etodolac	INN	1.4e-05	6	HL60	HG-U133A	614615111406.H11	.H07.G08.E09.D10.B11.A12	GS3000	DMSO	Prestwick Chemical	231	Etodolac [41340-25-4]
1408	615	pentetrazol	INN	2.9e-05	6	HL60	HG-U133A	614615111406.H12	.H07.G08.E09.D10.B11.A12	GS3000	DMSO	Prestwick Chemical	162	Pentylenetetrazole [54-95-5]
1409	615	etofylline	INN	1.78e-05	6	HL60	HG-U133A	614615111406.G07	.H07.G08.E09.D10.B11.A12	GS3000	DMSO	Prestwick Chemical	172	Etofylline [519-37-9]
1410	615	levamisole	INN	1.66e-05	6	HL60	HG-U133A	614615111406.G09	.H07.G08.E09.D10.B11.A12	GS3000	DMSO	Prestwick Chemical	182	Levamisole hydrochloride [16595-80-5]
1411	615	thalidomide	INN	1.54e-05	6	HL60	HG-U133A	614615111406.G10	.H07.G08.E09.D10.B11.A12	GS3000	DMSO	Prestwick Chemical	192	Thalidomide [50-35-1]
1412	615	tiratricol	INN	6.4e-06	6	HL60	HG-U133A	614615111406.G11	.H07.G08.E09.D10.B11.A12	GS3000	DMSO	Prestwick Chemical	202	Tiratricol, 3,3',5-triiodothyroacetic acid [51-24-1]
1413	615	pyrantel	INN	1.12e-05	6	HL60	HG-U133A	614615111406.G12	.H07.G08.E09.D10.B11.A12	GS3000	DMSO	Prestwick Chemical	212	Pyrantel tartrate [33401-94-4]
1414	615	antimycin A		7.2e-06	6	HL60	HG-U133A	614615111406.F07	.H07.G08.E09.D10.B11.A12	GS3000	DMSO	Prestwick Chemical	222	Antimycin A [1397-94-0]
1415	615	scopolamine N-oxide		1e-05	6	HL60	HG-U133A	614615111406.F08	.H07.G08.E09.D10.B11.A12	GS3000	DMSO	Prestwick Chemical	232	Scopolamin-N-oxide hydrobromide [6106-81-6]
1416	615	chlorzoxazone	INN	2.36e-05	6	HL60	HG-U133A	614615111406.F09	.H07.G08.E09.D10.B11.A12	GS3000	DMSO	Prestwick Chemical	163	Chlorzoxazone [95-25-0]
1417	615	tranylcypromine	INN	2.36e-05	6	HL60	HG-U133A	614615111406.F10	.H07.G08.E09.D10.B11.A12	GS3000	DMSO	Prestwick Chemical	173	Tranylcypromine hydrochloride [1986-47-6]
1418	615	pargyline	INN	2.04e-05	6	HL60	HG-U133A	614615111406.F11	.H07.G08.E09.D10.B11.A12	GS3000	DMSO	Prestwick Chemical	183	Pargyline hydrochloride [306-07-0]
1419	615	oxolinic acid	INN	1.54e-05	6	HL60	HG-U133A	614615111406.F12	.H07.G08.E09.D10.B11.A12	GS3000	DMSO	Prestwick Chemical	193	Oxolinic acid [14698-29-4]
1420	615	flufenamic acid	INN	1.42e-05	6	HL60	HG-U133A	'614615111406.E07	.H07.G08.E09.D10.B11.A12	GS3000	DMSO	Prestwick Chemical	203	Flufenamic acid [530-78-9]
1421	615	trichostatin A		1e-07	6	HL60	HG-U133A	'614615111406.E08	.H07.G08.E09.D10.B11.A12	GS3000	DMSO	Sigma-Aldrich	T8552	Trichostatin A, from Streptomyces sp.
1422	615	fenspiride	INN	1.34e-05	6	HL60	HG-U133A	'614615111406.E10	.H07.G08.E09.D10.B11.A12	GS3000	DMSO	Prestwick Chemical	213	Fenspiride hydrochloride [5053-08-7]
1423	615	xylometazoline	INN	1.42e-05	6	HL60	HG-U133A	'614615111406.E11	.H07.G08.E09.D10.B11.A12	GS3000	DMSO	Prestwick Chemical	223	Xylometazoline hydrochloride [1218-35-5]
1424	615	hyoscyamine		1.38e-05	6	HL60	HG-U133A	'614615111406.E12	.H07.G08.E09.D10.B11.A12	GS3000	DMSO	Prestwick Chemical	233	Hyoscyamine (L) [101-31-5]
1425	615	ornidazole	INN	1.82e-05	6	HL60	HG-U133A	614615111406.D07	.H07.G08.E09.D10.B11.A12	GS3000	DMSO	Prestwick Chemical	164	Ornidazole [16773-42-5]
1426	615	alverine	INN	8.4e-06	6	HL60	HG-U133A	614615111406.D08	.H07.G08.E09.D10.B11.A12	GS3000	DMSO	Prestwick Chemical	174	Alverine citrate salt [5560-59-8]
1428	615	nimesulide	INN	1.3e-05	6	HL60	HG-U133A	614615111406.D11	.H07.G08.E09.D10.B11.A12	GS3000	DMSO	Prestwick Chemical	194	Nimesulide [51803-78-2]
1429	615	flumequine	INN	1.54e-05	6	HL60	HG-U133A	614615111406.D12	.H07.G08.E09.D10.B11.A12	GS3000	DMSO	Prestwick Chemical	204	Flumequine [42835-25-6]
1430	615	gemfibrozil	INN	1.6e-05	6	HL60	HG-U133A	614615111406.C07	.H07.G08.E09.D10.B11.A12	GS3000	DMSO	Prestwick Chemical	214	Gemfibrozil [25812-30-0]
1431	615	oxymetazoline	INN	1.34e-05	6	HL60	HG-U133A	614615111406.C08	.H07.G08.E09.D10.B11.A12	GS3000	DMSO	Prestwick Chemical	224	Oxymetazoline hydrochloride [2315-02-8]
1432	615	chlorphenesin	INN	1.62e-05	6	HL60	HG-U133A	614615111406.C09	.H07.G08.E09.D10.B11.A12	GS3000	DMSO	Prestwick Chemical	234	Chlorphensin carbamate [886-74-8]
1433	615	ethosuximide	INN	2.84e-05	6	HL60	HG-U133A	614615111406.C10	.H07.G08.E09.D10.B11.A12	GS3000	DMSO	Prestwick Chemical	165	Ethosuximide [77-67-8]
1435	615	aztreonam	INN	9.2e-06	6	HL60	HG-U133A	614615111406.C12	.H07.G08.E09.D10.B11.A12	GS3000	DMSO	Prestwick Chemical	185	Aztreonam [78110-38-0]
1436	615	hydrastinine		1.64e-05	6	HL60	HG-U133A	614615111406.B07	.H07.G08.E09.D10.B11.A12	GS3000	DMSO	Prestwick Chemical	195	Hydrastinine hydrochloride [4884-68-8]
1437	615	tolfenamic acid	INN	1.52e-05	6	HL60	HG-U133A	614615111406.B08	.H07.G08.E09.D10.B11.A12	GS3000	DMSO	Prestwick Chemical	205	Tolfenamic acid [13710-19-5]
1438	615	mefexamide	INN	1.26e-05	6	HL60	HG-U133A	614615111406.B09	.H07.G08.E09.D10.B11.A12	GS3000	DMSO	Prestwick Chemical	215	Mefexamide hydrochloride [3413-64-7]
1439	615	nifenazone	INN	1.3e-05	6	HL60	HG-U133A	614615111406.B10	.H07.G08.E09.D10.B11.A12	GS3000	DMSO	Prestwick Chemical	225	Nifenazone [2139-47-1]
1440	615	metampicillin	INN	1.04e-05	6	HL60	HG-U133A	614615111406.B12	.H07.G08.E09.D10.B11.A12	GS3000	DMSO	Prestwick Chemical	235	Metampicillin sodium salt [6489-61-8]
1441	615	mafenide	INN	1.8e-05	6	HL60	HG-U133A	614615111406.A07	.H07.G08.E09.D10.B11.A12	GS3000	DMSO	Prestwick Chemical	166	Mafenide hydrochloride [138-37-4]
1442	615	iproniazid	INN	1.44e-05	6	HL60	HG-U133A	614615111406.A08	.H07.G08.E09.D10.B11.A12	GS3000	DMSO	Prestwick Chemical	176	Iproniazide phosphate [305-33-9]
1443	615	cloxacillin	INN	8.8e-06	6	HL60	HG-U133A	614615111406.A09	.H07.G08.E09.D10.B11.A12	GS3000	DMSO	Prestwick Chemical	186	Cloxacillin sodium salt [642-78-4]
1444	615	pentoxifylline	INN	1.44e-05	6	HL60	HG-U133A	614615111406.A10	.H07.G08.E09.D10.B11.A12	GS3000	DMSO	Prestwick Chemical	196	Pentoxifylline [6493-05-6]
1445	615	meclofenamic acid	INN	1.18e-05	6	HL60	HG-U133A	614615111406.A11	.H07.G08.E09.D10.B11.A12	GS3000	DMSO	Prestwick Chemical	206	Meclofenamic acid sodium salt monohydrate [6385-02-0]
1463	632	sulfathiazole	INN	1.56e-05	6	MCF7	HT_HG-U133A	5500024024211121606513.H02	.H01.G02.E03.D04.B05.A06	Axon ImageXpress	DMSO	Prestwick Chemical	16	Sulfathiazole [72-14-0]
1464	632	cimetidine	INN	1.58e-05	6	MCF7	HT_HG-U133A	5500024024211121606513.H03	.H01.G02.E03.D04.B05.A06	Axon ImageXpress	DMSO	Prestwick Chemical	26	Cimetidine [51481-61-9]
1465	632	troleandomycin	INN	5e-06	6	MCF7	HT_HG-U133A	5500024024211121606513.H04	.H01.G02.E03.D04.B05.A06	Axon ImageXpress	DMSO	Prestwick Chemical	36	Troleandomycin [2751-09-9]
1466	632	naphazoline	INN	1.62e-05	6	MCF7	HT_HG-U133A	5500024024211121606513.H05	.H01.G02.E03.D04.B05.A06	Axon ImageXpress	DMSO	Prestwick Chemical	46	Naphazoline hydrochloride [550-99-2]
1467	632	sulpiride	INN	1.18e-05	6	MCF7	HT_HG-U133A	5500024024211121606513.H06	.H01.G02.E03.D04.B05.A06	Axon ImageXpress	DMSO	Prestwick Chemical	56	Sulpiride [15676-16-1]
1468	632	minaprine	INN	1.08e-05	6	MCF7	HT_HG-U133A	5500024024211121606513.G01	.H01.G02.E03.D04.B05.A06	Axon ImageXpress	DMSO	Prestwick Chemical	66	Minaprine dihydrochloride [25953-17-7]
1469	632	cinchocaine	INN	1.16e-05	6	MCF7	HT_HG-U133A	5500024024211121606513.G03	.H01.G02.E03.D04.B05.A06	Axon ImageXpress	DMSO	Prestwick Chemical	76	Dibucaine [85-79-0]
1470	632	amiloride	INN	1.32e-05	6	MCF7	HT_HG-U133A	5500024024211121606513.G04	.H01.G02.E03.D04.B05.A06	Axon ImageXpress	DMSO	Prestwick Chemical	7	Amiloride hydrochloride dihydrate [17440-83-4]
1471	632	trichostatin A		1e-07	6	MCF7	HT_HG-U133A	5500024024211121606513.G05	.H01.G02.E03.D04.B05.A06	Axon ImageXpress	DMSO	Sigma-Aldrich	T8552	Trichostatin A, from Streptomyces sp.
1472	632	levodopa	INN	2.02e-05	6	MCF7	HT_HG-U133A	5500024024211121606513.G06	.H01.G02.E03.D04.B05.A06	Axon ImageXpress	DMSO	Prestwick Chemical	17	Levodopa [59-92-7]
1473	632	doxylamine	INN	1.02e-05	6	MCF7	HT_HG-U133A	5500024024211121606513.F01	.H01.G02.E03.D04.B05.A06	Axon ImageXpress	DMSO	Prestwick Chemical	27	Doxylamine succinate [562-10-7]
1474	632	pyrimethamine	INN	1.6e-05	6	MCF7	HT_HG-U133A	5500024024211121606513.F02	.H01.G02.E03.D04.B05.A06	Axon ImageXpress	DMSO	Prestwick Chemical	37	Pyrimethamine [58-14-0]
1475	632	ticlopidine	INN	1.34e-05	6	MCF7	HT_HG-U133A	5500024024211121606513.F03	.H01.G02.E03.D04.B05.A06	Axon ImageXpress	DMSO	Prestwick Chemical	47	Ticlopidine hydrochloride [53885-35-1]
1476	632	oxybuprocaine	INN	1.16e-05	6	MCF7	HT_HG-U133A	5500024024211121606513.F04	.H01.G02.E03.D04.B05.A06	Axon ImageXpress	DMSO	Prestwick Chemical	57	Benoxinate hydrochloride [5987-82-6]
1477	632	miconazole	INN	9.6e-06	6	MCF7	HT_HG-U133A	5500024024211121606513.F05	.H01.G02.E03.D04.B05.A06	Axon ImageXpress	DMSO	Prestwick Chemical	67	Miconazole [22916-47-8]
1478	632	prednisone	INN	1.12e-05	6	MCF7	HT_HG-U133A	5500024024211121606513.F06	.H01.G02.E03.D04.B05.A06	Axon ImageXpress	DMSO	Prestwick Chemical	77	Prednisone [53-03-2]
1479	632	amprolium	INN	1.26e-05	6	MCF7	HT_HG-U133A	'5500024024211121606513.E01	.H01.G02.E03.D04.B05.A06	Axon ImageXpress	DMSO	Prestwick Chemical	8	Amprolium hydrochloride [137-88-2]
1480	632	idoxuridine	INN	1.12e-05	6	MCF7	HT_HG-U133A	'5500024024211121606513.E02	.H01.G02.E03.D04.B05.A06	Axon ImageXpress	DMSO	Prestwick Chemical	18	Idoxuridine [54-42-2]
1481	632	ethambutol	INN	1.44e-05	6	MCF7	HT_HG-U133A	'5500024024211121606513.E04	.H01.G02.E03.D04.B05.A06	Axon ImageXpress	DMSO	Prestwick Chemical	28	Ethambutol dihydrochloride [1070-11-7]
1482	632	hexamethonium bromide	INN	1e-05	6	MCF7	HT_HG-U133A	'5500024024211121606513.E05	.H01.G02.E03.D04.B05.A06	Axon ImageXpress	DMSO	Prestwick Chemical	38	Hexamethonium dibromide dihydrate [55-97-0]
1483	632	dicycloverine	INN	1.16e-05	6	MCF7	HT_HG-U133A	'5500024024211121606513.E06	.H01.G02.E03.D04.B05.A06	Axon ImageXpress	DMSO	Prestwick Chemical	48	Dicyclomine hydrochloride [67-92-5]
1484	632	oxetacaine	INN	8.6e-06	6	MCF7	HT_HG-U133A	5500024024211121606513.D01	.H01.G02.E03.D04.B05.A06	Axon ImageXpress	DMSO	Prestwick Chemical	58	Oxethazaine [126-27-2]
1485	632	isoxsuprine	INN	1.18e-05	6	MCF7	HT_HG-U133A	5500024024211121606513.D02	.H01.G02.E03.D04.B05.A06	Axon ImageXpress	DMSO	Prestwick Chemical	68	Isoxsuprine hydrochloride [579-56-6]
1486	632	thioridazine	INN	9.8e-06	6	MCF7	HT_HG-U133A	5500024024211121606513.D03	.H01.G02.E03.D04.B05.A06	Axon ImageXpress	DMSO	Prestwick Chemical	78	Thioridazine hydrochloride [130-61-0]
1487	632	hydrochlorothiazide	INN	1.34e-05	6	MCF7	HT_HG-U133A	5500024024211121606513.D05	.H01.G02.E03.D04.B05.A06	Axon ImageXpress	DMSO	Prestwick Chemical	9	Hydrochlorothiazide [58-93-5]
1488	632	captopril	INN	1.72e-05	6	MCF7	HT_HG-U133A	5500024024211121606513.D06	.H01.G02.E03.D04.B05.A06	Axon ImageXpress	DMSO	Prestwick Chemical	19	Captopril [62571-86-2]
1489	632	phenazone	INN	2.12e-05	6	MCF7	HT_HG-U133A	5500024024211121606513.C01	.H01.G02.E03.D04.B05.A06	Axon ImageXpress	DMSO	Prestwick Chemical	29	Antipyrine [60-80-0]
1490	632	diflunisal	INN	1.6e-05	6	MCF7	HT_HG-U133A	5500024024211121606513.C02	.H01.G02.E03.D04.B05.A06	Axon ImageXpress	DMSO	Prestwick Chemical	39	Diflunisal [22494-42-4]
1491	632	amylocaine		1.48e-05	6	MCF7	HT_HG-U133A	5500024024211121606513.C03	.H01.G02.E03.D04.B05.A06	Axon ImageXpress	DMSO	Prestwick Chemical	49	Amyleine hydrochloride [532-59-2]
1492	632	pheniramine	INN	1.12e-05	6	MCF7	HT_HG-U133A	5500024024211121606513.C04	.H01.G02.E03.D04.B05.A06	Axon ImageXpress	DMSO	Prestwick Chemical	59	Pheniramine maleate [132-20-7]
1493	632	acebutolol	INN	1.08e-05	6	MCF7	HT_HG-U133A	5500024024211121606513.C05	.H01.G02.E03.D04.B05.A06	Axon ImageXpress	DMSO	Prestwick Chemical	69	Acebutolol hydrochloride [34381-68-5]
1494	632	diphemanil metilsulfate	INN	1.02e-05	6	MCF7	HT_HG-U133A	5500024024211121606513.C06	.H01.G02.E03.D04.B05.A06	Axon ImageXpress	DMSO	Prestwick Chemical	79	Diphemanil methylsulfate [62-97-5]
1495	632	sulfaguanidine	INN	1.86e-05	6	MCF7	HT_HG-U133A	5500024024211121606513.B01	.H01.G02.E03.D04.B05.A06	Axon ImageXpress	DMSO	Prestwick Chemical	10	Sulfaguanidine [57-67-0]
1496	632	minoxidil	INN	1.92e-05	6	MCF7	HT_HG-U133A	5500024024211121606513.B02	.H01.G02.E03.D04.B05.A06	Axon ImageXpress	DMSO	Prestwick Chemical	20	Minoxidil [38304-91-5]
1497	632	4-hydroxyphenazone		1.96e-05	6	MCF7	HT_HG-U133A	5500024024211121606513.B03	.H01.G02.E03.D04.B05.A06	Axon ImageXpress	DMSO	Prestwick Chemical	30	Antipyrine, 4-hydroxy [1672-63-5]
1498	632	niclosamide	INN	1.22e-05	6	MCF7	HT_HG-U133A	5500024024211121606513.B04	.H01.G02.E03.D04.B05.A06	Axon ImageXpress	DMSO	Prestwick Chemical	40	Niclosamide [50-65-7]
1499	632	lidocaine	INN	1.48e-05	6	MCF7	HT_HG-U133A	5500024024211121606513.B06	.H01.G02.E03.D04.B05.A06	Axon ImageXpress	DMSO	Prestwick Chemical	50	Lidocaone hydrochloride [73-78-9]
1500	632	tolazoline	INN	2.04e-05	6	MCF7	HT_HG-U133A	5500024024211121606513.A01	.H01.G02.E03.D04.B05.A06	Axon ImageXpress	DMSO	Prestwick Chemical	60	Tolazoline hydrochloride [59-97-2]
1501	632	tolnaftate	INN	1.3e-05	6	MCF7	HT_HG-U133A	5500024024211121606513.A02	.H01.G02.E03.D04.B05.A06	Axon ImageXpress	DMSO	Prestwick Chemical	70	Tolnaftate [2398-96-1]
1502	632	trimethobenzamide	INN	9.4e-06	6	MCF7	HT_HG-U133A	5500024024211121606513.A03	.H01.G02.E03.D04.B05.A06	Axon ImageXpress	DMSO	Prestwick Chemical	80	Trimethobenzamide hydrochloride [554-92-7]
1503	632	metronidazole	INN	2.34e-05	6	MCF7	HT_HG-U133A	5500024024211121606513.A04	.H01.G02.E03.D04.B05.A06	Axon ImageXpress	DMSO	Prestwick Chemical	81	Metronidazole [443-48-1]
1504	632	khellin	INN	1.54e-05	6	MCF7	HT_HG-U133A	5500024024211121606513.A05	.H01.G02.E03.D04.B05.A06	Axon ImageXpress	DMSO	Prestwick Chemical	91	Khellin [82-02-0]
1505	633	apomorphine		6.4e-06	6	MCF7	HT_HG-U133A	5500024024211121606513.H08	.H07.G08.E09.D10.B11.A12	Axon ImageXpress	DMSO	Prestwick Chemical	101	Apomorphine hydrochloride hemihydrate [41372-20-7]
1506	633	naloxone	INN	1.1e-05	6	MCF7	HT_HG-U133A	5500024024211121606513.H09	.H07.G08.E09.D10.B11.A12	Axon ImageXpress	DMSO	Prestwick Chemical	111	Naloxone hydrochloride [357-08-4]
1507	633	bromocriptine	INN	5.4e-06	6	MCF7	HT_HG-U133A	5500024024211121606513.H10	.H07.G08.E09.D10.B11.A12	Axon ImageXpress	DMSO	Prestwick Chemical	121	Bromocryptine mesylate [22260-51-1]
1508	633	glipizide	INN	9e-06	6	MCF7	HT_HG-U133A	5500024024211121606513.H11	.H07.G08.E09.D10.B11.A12	Axon ImageXpress	DMSO	Prestwick Chemical	131	Glipizide [29094-61-9]
1509	633	verapamil	INN	8.2e-06	6	MCF7	HT_HG-U133A	5500024024211121606513.H12	.H07.G08.E09.D10.B11.A12	Axon ImageXpress	DMSO	Prestwick Chemical	141	Verapamyl hydrochloride [152-11-4]
1510	633	erythromycin	INN	5.4e-06	6	MCF7	HT_HG-U133A	5500024024211121606513.G07	.H07.G08.E09.D10.B11.A12	Axon ImageXpress	DMSO	Prestwick Chemical	151	Erythromycin [114-07-8]
1511	633	cotinine	INN	2.26e-05	6	MCF7	HT_HG-U133A	5500024024211121606513.G09	.H07.G08.E09.D10.B11.A12	Axon ImageXpress	DMSO	Prestwick Chemical	82	Cotinine (-) [486-56-6]
1512	633	zimeldine	INN	9.8e-06	6	MCF7	HT_HG-U133A	5500024024211121606513.G10	.H07.G08.E09.D10.B11.A12	Axon ImageXpress	DMSO	Prestwick Chemical	92	Zimelidine dihydrochloride monohydrate [61129-30-4]
1513	633	amoxapine	INN	1.28e-05	6	MCF7	HT_HG-U133A	5500024024211121606513.G11	.H07.G08.E09.D10.B11.A12	Axon ImageXpress	DMSO	Prestwick Chemical	102	Amoxapine [14028-44-5]
1514	633	metolazone	INN	1.1e-05	6	MCF7	HT_HG-U133A	5500024024211121606513.G12	.H07.G08.E09.D10.B11.A12	Axon ImageXpress	DMSO	Prestwick Chemical	112	Metolazone [17560-51-9]
1515	633	metanephrine		1.72e-05	6	MCF7	HT_HG-U133A	5500024024211121606513.F07	.H07.G08.E09.D10.B11.A12	Axon ImageXpress	DMSO	Prestwick Chemical	122	Metanephrine hydrochloride DL [881-95-8]
1516	633	loxapine	INN	9e-06	6	MCF7	HT_HG-U133A	5500024024211121606513.F08	.H07.G08.E09.D10.B11.A12	Axon ImageXpress	DMSO	Prestwick Chemical	132	Loxapine succinate [27833-64-3]
1517	633	dipyridamole	INN	8e-06	6	MCF7	HT_HG-U133A	5500024024211121606513.F09	.H07.G08.E09.D10.B11.A12	Axon ImageXpress	DMSO	Prestwick Chemical	142	Dipyridamole [58-32-2]
1518	633	oleandomycin	INN	5e-06	6	MCF7	HT_HG-U133A	5500024024211121606513.F10	.H07.G08.E09.D10.B11.A12	Axon ImageXpress	DMSO	Prestwick Chemical	152	Oleandomycin phosphate [7060-74-4]
1519	633	edrophonium chloride	INN	1.98e-05	6	MCF7	HT_HG-U133A	5500024024211121606513.F11	.H07.G08.E09.D10.B11.A12	Axon ImageXpress	DMSO	Prestwick Chemical	83	Edrophonium chloride [116-38-1]
1520	633	azacyclonol	INN	1.5e-05	6	MCF7	HT_HG-U133A	5500024024211121606513.F12	.H07.G08.E09.D10.B11.A12	Axon ImageXpress	DMSO	Prestwick Chemical	93	Azacyclonol [115-46-8]
1521	633	cyproheptadine	INN	1.24e-05	6	MCF7	HT_HG-U133A	'5500024024211121606513.E07	.H07.G08.E09.D10.B11.A12	Axon ImageXpress	DMSO	Prestwick Chemical	103	Cyproheptadine hydrochloride [969-33-5]
1522	633	ciprofloxacin	INN	1.08e-05	6	MCF7	HT_HG-U133A	'5500024024211121606513.E08	.H07.G08.E09.D10.B11.A12	Axon ImageXpress	DMSO	Prestwick Chemical	113	Ciprofloxacin hydrochloride [93107-08-5]
1523	633	dehydrocholic acid	INN	9.6e-06	6	MCF7	HT_HG-U133A	'5500024024211121606513.E10	.H07.G08.E09.D10.B11.A12	Axon ImageXpress	DMSO	Prestwick Chemical	123	Dehydrocholic acid [81-23-2]
1524	633	hydroxyzine	INN	9e-06	6	MCF7	HT_HG-U133A	'5500024024211121606513.E11	.H07.G08.E09.D10.B11.A12	Axon ImageXpress	DMSO	Prestwick Chemical	133	Hydroxyzine dihydrochloride [2192-20-3]
1525	633	chlorhexidine	INN	8e-06	6	MCF7	HT_HG-U133A	'5500024024211121606513.E12	.H07.G08.E09.D10.B11.A12	Axon ImageXpress	DMSO	Prestwick Chemical	143	Chlorhexidine [55-56-1]
1526	633	midecamycin	INN	5e-06	6	MCF7	HT_HG-U133A	5500024024211121606513.D07	.H07.G08.E09.D10.B11.A12	Axon ImageXpress	DMSO	Prestwick Chemical	153	Midecamycin [35457-80-8]
1527	633	moroxydine	INN	1.92e-05	6	MCF7	HT_HG-U133A	5500024024211121606513.D08	.H07.G08.E09.D10.B11.A12	Axon ImageXpress	DMSO	Prestwick Chemical	84	Moroxidine hydrochloride [3160-91-6]
1528	633	azathioprine	INN	1.44e-05	6	MCF7	HT_HG-U133A	5500024024211121606513.D09	.H07.G08.E09.D10.B11.A12	Axon ImageXpress	DMSO	Prestwick Chemical	94	Azathioprine [446-86-6]
1529	633	famotidine	INN	1.18e-05	6	MCF7	HT_HG-U133A	5500024024211121606513.D11	.H07.G08.E09.D10.B11.A12	Axon ImageXpress	DMSO	Prestwick Chemical	104	Famotidine [76824-35-6]
1530	633	ampicillin	INN	1e-05	6	MCF7	HT_HG-U133A	5500024024211121606513.D12	.H07.G08.E09.D10.B11.A12	Axon ImageXpress	DMSO	Prestwick Chemical	114	Ampicillin trihydrate [7177-48-2]
1531	633	hesperetin		1.32e-05	6	MCF7	HT_HG-U133A	5500024024211121606513.C07	.H07.G08.E09.D10.B11.A12	Axon ImageXpress	DMSO	Prestwick Chemical	124	Hesperetin [520-33-2]
1532	633	diltiazem	INN	8.8e-06	6	MCF7	HT_HG-U133A	5500024024211121606513.C08	.H07.G08.E09.D10.B11.A12	Axon ImageXpress	DMSO	Prestwick Chemical	134	Diltiazem hydrochloride [33286-22-5]
1533	633	loperamide	INN	7.8e-06	6	MCF7	HT_HG-U133A	5500024024211121606513.C09	.H07.G08.E09.D10.B11.A12	Axon ImageXpress	DMSO	Prestwick Chemical	144	Loperamide hydrochloride [34552-83-5]
1534	633	josamycin	INN	4.8e-06	6	MCF7	HT_HG-U133A	5500024024211121606513.C10	.H07.G08.E09.D10.B11.A12	Axon ImageXpress	DMSO	Prestwick Chemical	154	Josamycin [16846-24-5]
1535	633	trichostatin A		1e-07	6	MCF7	HT_HG-U133A	5500024024211121606513.C11	.H07.G08.E09.D10.B11.A12	Axon ImageXpress	DMSO	Sigma-Aldrich	T8552	Trichostatin A, from Streptomyces sp.
1536	633	baclofen	INN	1.88e-05	6	MCF7	HT_HG-U133A	5500024024211121606513.C12	.H07.G08.E09.D10.B11.A12	Axon ImageXpress	DMSO	Prestwick Chemical	85	Baclofen (R,S) [1134-47-0]
1537	633	lynestrenol	INN	1.4e-05	6	MCF7	HT_HG-U133A	5500024024211121606513.B07	.H07.G08.E09.D10.B11.A12	Axon ImageXpress	DMSO	Prestwick Chemical	95	Lynestrenol [52-76-6]
1538	633	danazol	INN	1.18e-05	6	MCF7	HT_HG-U133A	5500024024211121606513.B08	.H07.G08.E09.D10.B11.A12	Axon ImageXpress	DMSO	Prestwick Chemical	105	Danazol [17230-88-5]
1539	633	haloperidol	INN	1.06e-05	6	MCF7	HT_HG-U133A	5500024024211121606513.B09	.H07.G08.E09.D10.B11.A12	Axon ImageXpress	DMSO	Prestwick Chemical	115	Haloperidol [52-86-8]
1540	633	perphenazine	INN	1e-05	6	MCF7	HT_HG-U133A	5500024024211121606513.B10	.H07.G08.E09.D10.B11.A12	Axon ImageXpress	DMSO	Prestwick Chemical	125	Perphenazine [58-39-9]
1541	633	chlortetracycline	INN	7.8e-06	6	MCF7	HT_HG-U133A	5500024024211121606513.A07	.H07.G08.E09.D10.B11.A12	Axon ImageXpress	DMSO	Prestwick Chemical	145	Chlortetracycline hydrochloride [64-72-2]
1542	633	paclitaxel	INN	4.6e-06	6	MCF7	HT_HG-U133A	5500024024211121606513.A08	.H07.G08.E09.D10.B11.A12	Axon ImageXpress	DMSO	Prestwick Chemical	155	Paclitaxel [33069-62-4]
1543	633	aciclovir	INN	1.78e-05	6	MCF7	HT_HG-U133A	5500024024211121606513.A09	.H07.G08.E09.D10.B11.A12	Axon ImageXpress	DMSO	Prestwick Chemical	86	Acyclovir [59277-89-3]
1544	633	guanabenz	INN	1.38e-05	6	MCF7	HT_HG-U133A	5500024024211121606513.A10	.H07.G08.E09.D10.B11.A12	Axon ImageXpress	DMSO	Prestwick Chemical	96	Guanabenz acetate [23256-50-0]
1545	633	lisuride	INN	1.18e-05	6	MCF7	HT_HG-U133A	5500024024211121606513.A11	.H07.G08.E09.D10.B11.A12	Axon ImageXpress	DMSO	Prestwick Chemical	106	Lisuride (S)(-) [18016-80-3]
1546	622	glibenclamide	INN	8e-06	6	HL60	HG-U133A	622623112706.H02	.H01.G02.E03.B05.A06	GS3000	DMSO	Prestwick Chemical	316	Glibenclamide [10238-21-8]
1547	622	albendazole	INN	1.5e-05	6	HL60	HG-U133A	622623112706.H03	.H01.G02.E03.B05.A06	GS3000	DMSO	Prestwick Chemical	247	Albendazole [54965-21-8]
1548	622	tretinoin	INN	1.34e-05	6	HL60	HG-U133A	622623112706.H04	.H01.G02.E03.B05.A06	GS3000	DMSO	Prestwick Chemical	257	Retinoic acid [302-79-4]
1549	622	clotrimazole	INN	1.16e-05	6	HL60	HG-U133A	622623112706.H05	.H01.G02.E03.B05.A06	GS3000	DMSO	Prestwick Chemical	267	Clotrimazole [23593-75-1]
1550	622	labetalol	INN	1.1e-05	6	HL60	HG-U133A	622623112706.H06	.H01.G02.E03.B05.A06	GS3000	DMSO	Prestwick Chemical	277	Labetalol hydrochloride [32780-64-6]
1551	622	oxybutynin	INN	1.02e-05	6	HL60	HG-U133A	622623112706.G01	.H01.G02.E03.B05.A06	GS3000	DMSO	Prestwick Chemical	287	Oxybutynin chloride [1508-65-2]
1552	622	benzydamine	INN	1.16e-05	6	HL60	HG-U133A	622623112706.G03	.H01.G02.E03.B05.A06	GS3000	DMSO	Prestwick Chemical	297	Benzydamine hydrochloride [132-69-4]
1553	622	oxytetracycline	INN	8e-06	6	HL60	HG-U133A	622623112706.G04	.H01.G02.E03.B05.A06	GS3000	DMSO	Prestwick Chemical	307	Oxytetracycline dihydrate [6153-64-6]
1554	622	guanethidine	INN	1.34e-05	6	HL60	HG-U133A	622623112706.G05	.H01.G02.E03.B05.A06	GS3000	DMSO	Prestwick Chemical	317	Guanethidine sulfate [60-02-6]
1555	622	clonidine	INN	1.5e-05	6	HL60	HG-U133A	622623112706.G06	.H01.G02.E03.B05.A06	GS3000	DMSO	Prestwick Chemical	248	Clonidine hydrochloride [4205-91-8]
1556	622	antazoline	INN	1.32e-05	6	HL60	HG-U133A	622623112706.F01	.H01.G02.E03.B05.A06	GS3000	DMSO	Prestwick Chemical	258	Antazoline hydrochloride [2508-72-7]
1557	622	vinpocetine	INN	1.14e-05	6	HL60	HG-U133A	622623112706.F02	.H01.G02.E03.B05.A06	GS3000	DMSO	Prestwick Chemical	268	Vinpocetine [42971-09-5]
1558	622	cinnarizine	INN	1.08e-05	6	HL60	HG-U133A	622623112706.F03	.H01.G02.E03.B05.A06	GS3000	DMSO	Prestwick Chemical	278	Cinnarizine [298-57-7]
1559	622	spiperone	INN	1.02e-05	6	HL60	HG-U133A	622623112706.F04	.H01.G02.E03.B05.A06	GS3000	DMSO	Prestwick Chemical	288	Spiperone [749-02-0]
1560	622	fipexide	INN	9.4e-06	6	HL60	HG-U133A	622623112706.F05	.H01.G02.E03.B05.A06	GS3000	DMSO	Prestwick Chemical	298	Fipexide hydrochloride [34161-23-4]
1561	622	trichostatin A		1e-07	6	HL60	HG-U133A	622623112706.F06	.H01.G02.E03.B05.A06	GS3000	DMSO	Sigma-Aldrich	T8552	Trichostatin A, from Streptomyces sp.
1562	622	pimozide	INN	8.6e-06	6	HL60	HG-U133A	'622623112706.E01	.H01.G02.E03.B05.A06	GS3000	DMSO	Prestwick Chemical	308	Pimozide [2062-78-4]
1563	622	mepacrine	INN	7.8e-06	6	HL60	HG-U133A	'622623112706.E02	.H01.G02.E03.B05.A06	GS3000	DMSO	Prestwick Chemical	318	Quinacrine dihydrochloride dihydrate [6151-30-0]
1564	622	bupropion	INN	1.44e-05	6	HL60	HG-U133A	'622623112706.E04	.H01.G02.E03.B05.A06	GS3000	DMSO	Prestwick Chemical	249	Bupropion hydrochloride [31677-93-7]
1565	622	etacrynic acid	INN	1.32e-05	6	HL60	HG-U133A	'622623112706.E05	.H01.G02.E03.B05.A06	GS3000	DMSO	Prestwick Chemical	259	Ethacrynic acid [58-54-8]
1566	622	clomipramine	INN	1.14e-05	6	HL60	HG-U133A	'622623112706.E06	.H01.G02.E03.B05.A06	GS3000	DMSO	Prestwick Chemical	269	Clomipramine hydrochloride [17321-77-6]
1567	622	methylprednisolone	INN	1.06e-05	6	HL60	HG-U133A	622623112706.D01	.H01.G02.E03.B05.A06	GS3000	DMSO	Prestwick Chemical	279	Methylprednisolone, 6-alpha [83-43-2]
1568	622	mepyramine	INN	1e-05	6	HL60	HG-U133A	622623112706.D02	.H01.G02.E03.B05.A06	GS3000	DMSO	Prestwick Chemical	289	Pyrilamine maleate [59-33-6]
1569	622	mifepristone	INN	9.4e-06	6	HL60	HG-U133A	622623112706.D03	.H01.G02.E03.B05.A06	GS3000	DMSO	Prestwick Chemical	299	Mifepristone [84371-65-3]
1570	622	amodiaquine	INN	8.6e-06	6	HL60	HG-U133A	622623112706.D05	.H01.G02.E03.B05.A06	GS3000	DMSO	Prestwick Chemical	309	Amodiaquin dihydrochloride dihydrate [6398-98-7]
1571	622	alprenolol	INN	1.4e-05	6	HL60	HG-U133A	622623112706.C01	.H01.G02.E03.B05.A06	GS3000	DMSO	Prestwick Chemical	250	Alprenolol hydrochloride [13707-88-5]
1572	622	praziquantel	INN	1.28e-05	6	HL60	HG-U133A	622623112706.C02	.H01.G02.E03.B05.A06	GS3000	DMSO	Prestwick Chemical	260	Praziquantel [55268-74-1]
1573	622	fendiline	INN	1.14e-05	6	HL60	HG-U133A	622623112706.C03	.H01.G02.E03.B05.A06	GS3000	DMSO	Prestwick Chemical	270	Fendiline hydrochloride [13636-18-5]
1574	622	sulfinpyrazone	INN	9.8e-06	6	HL60	HG-U133A	622623112706.C05	.H01.G02.E03.B05.A06	GS3000	DMSO	Prestwick Chemical	290	Sulfinpyrazone [57-96-5]
1575	622	diperodon	INN	9.2e-06	6	HL60	HG-U133A	622623112706.C06	.H01.G02.E03.B05.A06	GS3000	DMSO	Prestwick Chemical	300	Diperodon hydrochloride [537-12-2]
1576	622	mebeverine	INN	8.6e-06	6	HL60	HG-U133A	622623112706.B01	.H01.G02.E03.B05.A06	GS3000	DMSO	Prestwick Chemical	310	Mebeverine hydrochloride [2753-45-9]
1577	622	fluphenazine	INN	7.8e-06	6	HL60	HG-U133A	622623112706.B02	.H01.G02.E03.B05.A06	GS3000	DMSO	Prestwick Chemical	320	Fluphenazine dihydrochloride [146-56-5]
1578	622	streptomycin	INN	2.8e-06	6	HL60	HG-U133A	622623112706.B03	.H01.G02.E03.B05.A06	GS3000	DMSO	Prestwick Chemical	321	Streptomycin sulfate [3810-74-0]
1579	622	tremorine		1.5e-05	6	HL60	HG-U133A	622623112706.B04	.H01.G02.E03.B05.A06	GS3000	DMSO	Prestwick Chemical	331	Tremorine dihydrochloride [300-68-5]
1580	622	furosemide	INN	1.2e-05	6	HL60	HG-U133A	622623112706.B06	.H01.G02.E03.B05.A06	GS3000	DMSO	Prestwick Chemical	341	Furosemide [54-31-9]
1581	622	chlortalidone	INN	1.18e-05	6	HL60	HG-U133A	622623112706.A01	.H01.G02.E03.B05.A06	GS3000	DMSO	Prestwick Chemical	351	Chlorthalidone [77-36-1]
1582	622	bambuterol	INN	1e-05	6	HL60	HG-U133A	622623112706.A02	.H01.G02.E03.B05.A06	GS3000	DMSO	Prestwick Chemical	361	Bambuterol hydrochloride [81732-46-9]
1583	622	ketotifen	INN	9.4e-06	6	HL60	HG-U133A	622623112706.A03	.H01.G02.E03.B05.A06	GS3000	DMSO	Prestwick Chemical	371	Ketotifen fumarate [34580-14-8]
1585	622	terbutaline	INN	7.2e-06	6	HL60	HG-U133A	622623112706.A05	.H01.G02.E03.B05.A06	GS3000	DMSO	Prestwick Chemical	391	Terbutaline hemisulfate [23031-32-5]
1586	623	alfuzosin	INN	9.4e-06	6	HL60	HG-U133A	622623112706.H08	.H07.G08.E09.D10.B11.A12	GS3000	DMSO	Prestwick Chemical	322	Alfuzosin hydrochloride [81403-68-1]
1587	623	practolol	INN	1.5e-05	6	HL60	HG-U133A	622623112706.H09	.H07.G08.E09.D10.B11.A12	GS3000	DMSO	Prestwick Chemical	332	Practolol [6673-35-4]
1588	623	methapyrilene	INN	1.34e-05	6	HL60	HG-U133A	622623112706.H10	.H07.G08.E09.D10.B11.A12	GS3000	DMSO	Prestwick Chemical	342	Methapyrilene hydrochloride [135-23-9]
1589	623	dobutamine	INN	1.18e-05	6	HL60	HG-U133A	622623112706.H11	.H07.G08.E09.D10.B11.A12	GS3000	DMSO	Prestwick Chemical	352	Dobutamine hydrochloride [49745-95-1]
1590	623	betamethasone	INN	1.02e-05	6	HL60	HG-U133A	622623112706.H12	.H07.G08.E09.D10.B11.A12	GS3000	DMSO	Prestwick Chemical	362	Betamethasone [378-44-9]
1591	623	debrisoquine	INN	9e-06	6	HL60	HG-U133A	622623112706.G07	.H07.G08.E09.D10.B11.A12	GS3000	DMSO	Prestwick Chemical	372	Debrisoquin sulfate [581-88-4]
1592	623	betaxolol	INN	1.16e-05	6	HL60	HG-U133A	622623112706.G09	.H07.G08.E09.D10.B11.A12	GS3000	DMSO	Prestwick Chemical	382	Betaxolol hydrochloride [63659-19-8]
1593	623	ketanserin	INN	7e-06	6	HL60	HG-U133A	622623112706.G10	.H07.G08.E09.D10.B11.A12	GS3000	DMSO	Prestwick Chemical	392	Ketanserin tartrate hydrate [83846-83-7]
1594	623	chlorpropamide	INN	1.44e-05	6	HL60	HG-U133A	622623112706.G11	.H07.G08.E09.D10.B11.A12	GS3000	DMSO	Prestwick Chemical	323	Chlorpropamide [94-20-2]
1595	623	zidovudine	INN	1.5e-05	6	HL60	HG-U133A	622623112706.G12	.H07.G08.E09.D10.B11.A12	GS3000	DMSO	Prestwick Chemical	333	Zidovudine, AZT [30516-87-1]
1596	623	desipramine	INN	1.32e-05	6	HL60	HG-U133A	622623112706.F07	.H07.G08.E09.D10.B11.A12	GS3000	DMSO	Prestwick Chemical	343	Desipramine hydrochloride [58-28-6]
1597	623	enoxacin	INN	1.24e-05	6	HL60	HG-U133A	622623112706.F08	.H07.G08.E09.D10.B11.A12	GS3000	DMSO	Prestwick Chemical	353	Enoxacin [74011-58-8]
1598	623	colchicine		1e-05	6	HL60	HG-U133A	622623112706.F09	.H07.G08.E09.D10.B11.A12	GS3000	DMSO	Prestwick Chemical	363	Colchicine [64-86-8]
1599	623	methotrexate	INN	8.8e-06	6	HL60	HG-U133A	622623112706.F10	.H07.G08.E09.D10.B11.A12	GS3000	DMSO	Prestwick Chemical	373	Amethopterin (R,S) [59-05-2]
1600	623	nicardipine	INN	7.8e-06	6	HL60	HG-U133A	622623112706.F11	.H07.G08.E09.D10.B11.A12	GS3000	DMSO	Prestwick Chemical	383	Nicardipine hydrochloride [54527-84-3]
1601	623	hemicholinium		7e-06	6	HL60	HG-U133A	622623112706.F12	.H07.G08.E09.D10.B11.A12	GS3000	DMSO	Prestwick Chemical	393	Hemicholinium bromide [312-45-8]
1602	623	phenylpropanolamine	INN	2.14e-05	6	HL60	HG-U133A	'622623112706.E07	.H07.G08.E09.D10.B11.A12	GS3000	DMSO	Prestwick Chemical	324	Phenylpropanolamine hydrochloride [154-41-6]
1603	623	sulfafurazole	INN	1.5e-05	6	HL60	HG-U133A	'622623112706.E08	.H07.G08.E09.D10.B11.A12	GS3000	DMSO	Prestwick Chemical	334	Sulfisoxazole [127-69-5]
1604	623	clorgiline	INN	1.3e-05	6	HL60	HG-U133A	'622623112706.E10	.H07.G08.E09.D10.B11.A12	GS3000	DMSO	Prestwick Chemical	344	Clorgyline hydrochloride [17780-75-5]
1605	623	clopamide	INN	1.16e-05	6	HL60	HG-U133A	'622623112706.E11	.H07.G08.E09.D10.B11.A12	GS3000	DMSO	Prestwick Chemical	354	Clopamide [636-54-4]
1606	623	metergoline	INN	1e-05	6	HL60	HG-U133A	'622623112706.E12	.H07.G08.E09.D10.B11.A12	GS3000	DMSO	Prestwick Chemical	364	Metergoline [17692-51-2]
1607	623	methylergometrine	INN	8.8e-06	6	HL60	HG-U133A	622623112706.D07	.H07.G08.E09.D10.B11.A12	GS3000	DMSO	Prestwick Chemical	374	Methylergometrine maleate [113-42-8]
1608	623	probucol	INN	7.8e-06	6	HL60	HG-U133A	622623112706.D08	.H07.G08.E09.D10.B11.A12	GS3000	DMSO	Prestwick Chemical	384	Probucol [23288-49-5]
1609	623	kanamycin	INN	6.8e-06	6	HL60	HG-U133A	622623112706.D09	.H07.G08.E09.D10.B11.A12	GS3000	DMSO	Prestwick Chemical	394	Kanamycin A sulfate [25389-94-0]
1610	623	ascorbic acid	INN	2.24e-05	6	HL60	HG-U133A	622623112706.D11	.H07.G08.E09.D10.B11.A12	GS3000	DMSO	Prestwick Chemical	325	Ascorbic acid [50-81-7]
1611	623	zaprinast	INN	1.48e-05	6	HL60	HG-U133A	622623112706.D12	.H07.G08.E09.D10.B11.A12	GS3000	DMSO	Prestwick Chemical	335	Zaprinast [37762-06-4]
1612	623	trichostatin A		1e-07	6	HL60	HG-U133A	622623112706.C07	.H07.G08.E09.D10.B11.A12	GS3000	DMSO	Sigma-Aldrich	T8552	Trichostatin A, from Streptomyces sp.
1613	623	clenbuterol	INN	1.28e-05	6	HL60	HG-U133A	622623112706.C08	.H07.G08.E09.D10.B11.A12	GS3000	DMSO	Prestwick Chemical	345	Clenbuterol hydrochloride [21898-19-1]
1614	623	hycanthone	INN	1.12e-05	6	HL60	HG-U133A	622623112706.C09	.H07.G08.E09.D10.B11.A12	GS3000	DMSO	Prestwick Chemical	355	Hycanthone [3105-97-3]
1615	623	brinzolamide	INN	1.04e-05	6	HL60	HG-U133A	622623112706.C10	.H07.G08.E09.D10.B11.A12	GS3000	DMSO	Prestwick Chemical	365	Brinzolamide [138890-62-7]
1616	623	metitepine	INN	8.4e-06	6	HL60	HG-U133A	622623112706.C11	.H07.G08.E09.D10.B11.A12	GS3000	DMSO	Prestwick Chemical	375	Methiothepin maleate [19728-88-2]
1618	623	amikacin	INN	6.6e-06	6	HL60	HG-U133A	622623112706.B07	.H07.G08.E09.D10.B11.A12	GS3000	DMSO	Prestwick Chemical	395	Amikacin hydrate [37517-28-5]
1619	623	methyldopa	INN	1.9e-05	6	HL60	HG-U133A	622623112706.B08	.H07.G08.E09.D10.B11.A12	GS3000	DMSO	Prestwick Chemical	326	Methyldopa (L,-) [555-30-6]
1620	623	chlormezanone	INN	1.46e-05	6	HL60	HG-U133A	622623112706.B09	.H07.G08.E09.D10.B11.A12	GS3000	DMSO	Prestwick Chemical	336	Chlormezanone [80-77-3]
1621	623	maprotiline	INN	1.28e-05	6	HL60	HG-U133A	622623112706.B10	.H07.G08.E09.D10.B11.A12	GS3000	DMSO	Prestwick Chemical	346	Maprotiline hydrochloride [10347-81-6]
1622	623	adenosine phosphate	INN	1.1e-05	6	HL60	HG-U133A	622623112706.B12	.H07.G08.E09.D10.B11.A12	GS3000	DMSO	Prestwick Chemical	356	Adenosine 5'-monophosphate monohydrate [18422-05-4]
1623	623	ambroxol	INN	9.6e-06	6	HL60	HG-U133A	622623112706.A07	.H07.G08.E09.D10.B11.A12	GS3000	DMSO	Prestwick Chemical	366	Ambroxol hydrochloride [23828-92-4]
1624	623	clofazimine	INN	8.4e-06	6	HL60	HG-U133A	622623112706.A08	.H07.G08.E09.D10.B11.A12	GS3000	DMSO	Prestwick Chemical	376	Clofazimine [2030-63-9]
1625	623	vanoxerine	INN	7.6e-06	6	HL60	HG-U133A	622623112706.A09	.H07.G08.E09.D10.B11.A12	GS3000	DMSO	Prestwick Chemical	386	GBR 12909 dihydrochloride [67469-78-7]
1626	623	etoposide	INN	6.8e-06	6	HL60	HG-U133A	622623112706.A10	.H07.G08.E09.D10.B11.A12	GS3000	DMSO	Prestwick Chemical	396	Etoposide [33419-42-0]
1627	623	cefoperazone	INN	5.8e-06	6	HL60	HG-U133A	622623112706.A11	.H07.G08.E09.D10.B11.A12	GS3000	DMSO	Prestwick Chemical	327	Cefoperazone dihydrate
1628	626	haloperidol	INN	1e-05	6	MCF7	HT_HG-U133A	5500024024213121906562.H02	.H01.G02.E03.D04.B05.A06	Axon ImageXpress	DMSO	Sigma-Aldrich	H1512	haloperidol
1629	626	acetylsalicylic acid		0.0001	6	MCF7	HT_HG-U133A	5500024024213121906562.H03	.H01.G02.E03.D04.B05.A06	Axon ImageXpress	DMSO	Sigma-Aldrich	A2093	aspirin, USP
1630	626	fulvestrant	INN	1e-06	6	MCF7	HT_HG-U133A	5500024024213121906562.H04	.H01.G02.E03.D04.B05.A06	Axon ImageXpress	DMSO	Tocris	1047	ICI 182,780
1631	626	tanespimycin	INN	1e-06	6	MCF7	HT_HG-U133A	5500024024213121906562.H05	.H01.G02.E03.D04.B05.A06	Axon ImageXpress	DMSO	Tocris	1515	17-AAG
1632	626	sirolimus	INN	1e-07	6	MCF7	HT_HG-U133A	5500024024213121906562.H06	.H01.G02.E03.D04.B05.A06	Axon ImageXpress	DMSO	Sigma-Aldrich	R0395	Rapamycin
1633	626	estradiol	INN	1e-07	6	MCF7	HT_HG-U133A	5500024024213121906562.G01	.H01.G02.E03.D04.B05.A06	Axon ImageXpress	DMSO	Sigma-Aldrich	E1024	estradiol, USP
1634	626	valproic acid	INN	0.001	6	MCF7	HT_HG-U133A	5500024024213121906562.G03	.H01.G02.E03.D04.B05.A06	Axon ImageXpress	DMSO	Sigma-Aldrich	P4543	2-propylpentanoic acid
1635	626	alpha-estradiol		1e-08	6	MCF7	HT_HG-U133A	5500024024213121906562.G04	.H01.G02.E03.D04.B05.A06	Axon ImageXpress	DMSO	Sigma-Aldrich	E8750	alpha-estradiol
1636	626	tretinoin	INN	1e-06	6	MCF7	HT_HG-U133A	5500024024213121906562.G05	.H01.G02.E03.D04.B05.A06	Axon ImageXpress	DMSO	Sigma-Aldrich	R2625	retinoic acid
1637	626	trichostatin A		1e-07	6	MCF7	HT_HG-U133A	5500024024213121906562.G06	.H01.G02.E03.D04.B05.A06	Axon ImageXpress	DMSO	Calbiochem	647925	Trichostatin A, Streptomyces sp.
1638	626	alvespimycin	INN	1e-07	6	MCF7	HT_HG-U133A	5500024024213121906562.F01	.H01.G02.E03.D04.B05.A06	Axon ImageXpress	DMSO	Calbiochem	100069	17-DMAG
1639	626	valproic acid	INN	0.0002	6	MCF7	HT_HG-U133A	5500024024213121906562.F02	.H01.G02.E03.D04.B05.A06	Axon ImageXpress	DMSO	Sigma-Aldrich	P4543	2-propylpentanoic acid
1640	626	prochlorperazine	INN	1e-05	6	MCF7	HT_HG-U133A	5500024024213121906562.F03	.H01.G02.E03.D04.B05.A06	Axon ImageXpress	DMSO	Sigma-Aldrich	P9178	prochlorperazine dimaleate salt
1641	626	LY-294002		1e-07	6	MCF7	HT_HG-U133A	5500024024213121906562.F04	.H01.G02.E03.D04.B05.A06	Axon ImageXpress	DMSO	Calbiochem	440202	LY 294002
1642	626	chlorpromazine	INN	1e-06	6	MCF7	HT_HG-U133A	5500024024213121906562.F05	.H01.G02.E03.D04.B05.A06	Axon ImageXpress	DMSO	Sigma-Aldrich	C0982	chlorpromazine hydrochloride
1643	626	tanespimycin	INN	1e-06	6	MCF7	HT_HG-U133A	5500024024213121906562.F06	.H01.G02.E03.D04.B05.A06	Axon ImageXpress	DMSO	Tocris	1515	17-AAG
1644	626	monorden		1e-07	6	MCF7	HT_HG-U133A	'5500024024213121906562.E01	.H01.G02.E03.D04.B05.A06	Axon ImageXpress	DMSO	Calbiochem	553400	radicicol, diheterospora chlamydosporia
1645	626	vorinostat	INN	1e-05	6	MCF7	HT_HG-U133A	'5500024024213121906562.E02	.H01.G02.E03.D04.B05.A06	Axon ImageXpress	DMSO	BioVision	1604-1	SAHA
1646	626	sirolimus	INN	1e-07	6	MCF7	HT_HG-U133A	'5500024024213121906562.E04	.H01.G02.E03.D04.B05.A06	Axon ImageXpress	DMSO	Sigma-Aldrich	R0395	Rapamycin
1647	626	valproic acid	INN	5e-05	6	MCF7	HT_HG-U133A	'5500024024213121906562.E05	.H01.G02.E03.D04.B05.A06	Axon ImageXpress	DMSO	Sigma-Aldrich	P4543	2-propylpentanoic acid
1648	626	nordihydroguaiaretic acid		1e-06	6	MCF7	HT_HG-U133A	'5500024024213121906562.E06	.H01.G02.E03.D04.B05.A06	Axon ImageXpress	DMSO	Sigma-Aldrich	157619	nordihydroguaiaretic acid
1649	626	trifluoperazine	INN	1e-05	6	MCF7	HT_HG-U133A	5500024024213121906562.D01	.H01.G02.E03.D04.B05.A06	Axon ImageXpress	DMSO	Sigma-Aldrich	T6062	trifluoperazine dihydrochloride
1650	626	tanespimycin	INN	1e-06	6	MCF7	HT_HG-U133A	5500024024213121906562.D02	.H01.G02.E03.D04.B05.A06	Axon ImageXpress	DMSO	Tocris	1515	17-AAG
1651	626	tanespimycin	INN	1e-06	6	MCF7	HT_HG-U133A	5500024024213121906562.D03	.H01.G02.E03.D04.B05.A06	Axon ImageXpress	DMSO	Tocris	1515	17-AAG
1652	626	LY-294002		1e-05	6	MCF7	HT_HG-U133A	5500024024213121906562.D05	.H01.G02.E03.D04.B05.A06	Axon ImageXpress	DMSO	Calbiochem	440202	LY 294002
1653	626	geldanamycin		1e-06	6	MCF7	HT_HG-U133A	5500024024213121906562.D06	.H01.G02.E03.D04.B05.A06	Axon ImageXpress	DMSO	MP Biomedicals	195994	geldanamycin
1654	626	clozapine	INN	1e-05	6	MCF7	HT_HG-U133A	5500024024213121906562.C01	.H01.G02.E03.D04.B05.A06	Axon ImageXpress	DMSO	Sigma-Aldrich	C-6305	clozapine
1655	626	thioridazine	INN	1e-05	6	MCF7	HT_HG-U133A	5500024024213121906562.C02	.H01.G02.E03.D04.B05.A06	Axon ImageXpress	DMSO	Sigma-Aldrich	T9025	thioridazine hydrochloride
1656	626	15-delta prostaglandin J2		1e-05	6	MCF7	HT_HG-U133A	5500024024213121906562.C03	.H01.G02.E03.D04.B05.A06	Axon ImageXpress	DMSO	Calbiochem	538927	15d-PGJ2
1657	626	troglitazone	INN	1e-05	6	MCF7	HT_HG-U133A	5500024024213121906562.C04	.H01.G02.E03.D04.B05.A06	Axon ImageXpress	DMSO	Sigma-Aldrich	T2573	troglitazone
1658	626	rosiglitazone	INN	1e-05	6	MCF7	HT_HG-U133A	5500024024213121906562.C05	.H01.G02.E03.D04.B05.A06	Axon ImageXpress	DMSO	LKT Laboratories	R5772	rosiglitazone
1659	626	trichostatin A		1e-06	6	MCF7	HT_HG-U133A	5500024024213121906562.C06	.H01.G02.E03.D04.B05.A06	Axon ImageXpress	DMSO	Calbiochem	647925	Trichostatin A, Streptomyces sp.
1660	626	genistein		1e-05	6	MCF7	HT_HG-U133A	5500024024213121906562.B01	.H01.G02.E03.D04.B05.A06	Axon ImageXpress	DMSO	Calbiochem	345834	genistein
1661	626	LY-294002		1e-05	6	MCF7	HT_HG-U133A	5500024024213121906562.B02	.H01.G02.E03.D04.B05.A06	Axon ImageXpress	DMSO	Calbiochem	440202	LY 294002
1662	626	fluphenazine	INN	1e-05	6	MCF7	HT_HG-U133A	5500024024213121906562.B03	.H01.G02.E03.D04.B05.A06	Axon ImageXpress	DMSO	Sigma-Aldrich	F8548	fluphenazine dihydrochloride
1663	626	fulvestrant	INN	1e-08	6	MCF7	HT_HG-U133A	5500024024213121906562.B04	.H01.G02.E03.D04.B05.A06	Axon ImageXpress	DMSO	Tocris	1047	ICI 182,780
1664	626	LY-294002		1e-05	6	MCF7	HT_HG-U133A	5500024024213121906562.B06	.H01.G02.E03.D04.B05.A06	Axon ImageXpress	DMSO	Calbiochem	440202	LY 294002
1665	626	valproic acid	INN	0.0005	6	MCF7	HT_HG-U133A	5500024024213121906562.A01	.H01.G02.E03.D04.B05.A06	Axon ImageXpress	DMSO	Sigma-Aldrich	P4543	2-propylpentanoic acid
1666	626	estradiol	INN	1e-08	6	MCF7	HT_HG-U133A	5500024024213121906562.A02	.H01.G02.E03.D04.B05.A06	Axon ImageXpress	DMSO	Sigma-Aldrich	E1024	estradiol, USP
1667	626	sirolimus	INN	1e-07	6	MCF7	HT_HG-U133A	5500024024213121906562.A03	.H01.G02.E03.D04.B05.A06	Axon ImageXpress	DMSO	Sigma-Aldrich	R0395	Rapamycin
1668	626	wortmannin		1e-08	6	MCF7	HT_HG-U133A	5500024024213121906562.A04	.H01.G02.E03.D04.B05.A06	Axon ImageXpress	DMSO	Sigma-Aldrich	W1628	wortmannin from Penicillium funiculosum
1669	626	haloperidol	INN	1e-05	6	MCF7	HT_HG-U133A	5500024024213121906562.A05	.H01.G02.E03.D04.B05.A06	Axon ImageXpress	DMSO	Sigma-Aldrich	H1512	haloperidol
1670	627	8-azaguanine		2.62e-05	6	MCF7	HT_HG-U133A	5500024024213121906562.H08	.H07.G08.E09.D10.B11.A12	Axon ImageXpress	DMSO	Prestwick Chemical	1	Azaguanine-8 [134-58-7]
1671	627	meticrane	INN	1.46e-05	6	MCF7	HT_HG-U133A	5500024024213121906562.H09	.H07.G08.E09.D10.B11.A12	Axon ImageXpress	DMSO	Prestwick Chemical	11	Meticrane [1084-65-7]
1672	627	trichostatin A		1e-07	6	MCF7	HT_HG-U133A	5500024024213121906562.H10	.H07.G08.E09.D10.B11.A12	Axon ImageXpress	DMSO	Sigma-Aldrich	T8552	Trichostatin A, from Streptomyces sp.
1673	627	sulfaphenazole	INN	1.28e-05	6	MCF7	HT_HG-U133A	5500024024213121906562.H11	.H07.G08.E09.D10.B11.A12	Axon ImageXpress	DMSO	Prestwick Chemical	21	Sulfaphenazole [526-08-9]
1674	627	procaine	INN	1.46e-05	6	MCF7	HT_HG-U133A	5500024024213121906562.G07	.H07.G08.E09.D10.B11.A12	Axon ImageXpress	DMSO	Prestwick Chemical	41	Procaine hydrochloride [51-05-8]
1675	627	metrifonate	INN	1.56e-05	6	MCF7	HT_HG-U133A	5500024024213121906562.G09	.H07.G08.E09.D10.B11.A12	Axon ImageXpress	DMSO	Prestwick Chemical	51	Trichlorfon [52-68-6]
1676	627	morantel	INN	1.08e-05	6	MCF7	HT_HG-U133A	5500024024213121906562.G10	.H07.G08.E09.D10.B11.A12	Axon ImageXpress	DMSO	Prestwick Chemical	61	Morantel tartrate [26155-31-7]
1677	627	todralazine	INN	1.48e-05	6	MCF7	HT_HG-U133A	5500024024213121906562.G11	.H07.G08.E09.D10.B11.A12	Axon ImageXpress	DMSO	Prestwick Chemical	71	Todralazine hydrochloride [3778-76-5]
1678	627	allantoin		2.52e-05	6	MCF7	HT_HG-U133A	5500024024213121906562.G12	.H07.G08.E09.D10.B11.A12	Axon ImageXpress	DMSO	Prestwick Chemical	2	Allantoin [97-59-6]
1679	627	benzonatate	INN	6.6e-06	6	MCF7	HT_HG-U133A	5500024024213121906562.F07	.H07.G08.E09.D10.B11.A12	Axon ImageXpress	DMSO	Prestwick Chemical	12	Benzonatate [104-31-4]
1680	627	dexpanthenol	INN	1.94e-05	6	MCF7	HT_HG-U133A	5500024024213121906562.F08	.H07.G08.E09.D10.B11.A12	Axon ImageXpress	DMSO	Prestwick Chemical	22	Panthenol (D) [81-13-0]
1681	627	epirizole	INN	1.7e-05	6	MCF7	HT_HG-U133A	5500024024213121906562.F09	.H07.G08.E09.D10.B11.A12	Axon ImageXpress	DMSO	Prestwick Chemical	32	Epirizole [18694-40-1]
1682	627	moxisylyte	INN	1.26e-05	6	MCF7	HT_HG-U133A	5500024024213121906562.F10	.H07.G08.E09.D10.B11.A12	Axon ImageXpress	DMSO	Prestwick Chemical	42	Moxisylyte hydrochoride [964-52-3]
1683	627	carbamazepine	INN	1.7e-05	6	MCF7	HT_HG-U133A	5500024024213121906562.F11	.H07.G08.E09.D10.B11.A12	Axon ImageXpress	DMSO	Prestwick Chemical	52	Carbamazepine [298-46-4]
1684	627	homatropine		1.12e-05	6	MCF7	HT_HG-U133A	5500024024213121906562.F12	.H07.G08.E09.D10.B11.A12	Axon ImageXpress	DMSO	Prestwick Chemical	62	Homatropine hydrobromide (R,S) [51-56-9]
1685	627	imipramine	INN	1.26e-05	6	MCF7	HT_HG-U133A	'5500024024213121906562.E07	.H07.G08.E09.D10.B11.A12	Axon ImageXpress	DMSO	Prestwick Chemical	72	Imipramine hydrochloride [113-52-0]
1686	627	acetazolamide	INN	1.8e-05	6	MCF7	HT_HG-U133A	'5500024024213121906562.E08	.H07.G08.E09.D10.B11.A12	Axon ImageXpress	DMSO	Prestwick Chemical	3	Acetazolamide [59-66-5]
1687	627	hydroflumethiazide	INN	1.2e-05	6	MCF7	HT_HG-U133A	'5500024024213121906562.E10	.H07.G08.E09.D10.B11.A12	Axon ImageXpress	DMSO	Prestwick Chemical	13	Hydroflumethiazide [135-09-1]
1688	627	sulfadiazine	INN	1.6e-05	6	MCF7	HT_HG-U133A	'5500024024213121906562.E11	.H07.G08.E09.D10.B11.A12	Axon ImageXpress	DMSO	Prestwick Chemical	23	Sulfadiazine [68-35-9]
1689	627	diprophylline	INN	1.58e-05	6	MCF7	HT_HG-U133A	'5500024024213121906562.E12	.H07.G08.E09.D10.B11.A12	Axon ImageXpress	DMSO	Prestwick Chemical	33	Diprophylline [479-18-5]
1690	627	betazole	INN	2.7e-05	6	MCF7	HT_HG-U133A	5500024024213121906562.D07	.H07.G08.E09.D10.B11.A12	Axon ImageXpress	DMSO	Prestwick Chemical	43	Betazole hydrochloride
1691	627	triflupromazine	INN	1.02e-05	6	MCF7	HT_HG-U133A	5500024024213121906562.D08	.H07.G08.E09.D10.B11.A12	Axon ImageXpress	DMSO	Prestwick Chemical	53	Triflupromazine hydrochloride [1098-60-8]
1692	627	nifedipine	INN	1.16e-05	6	MCF7	HT_HG-U133A	5500024024213121906562.D09	.H07.G08.E09.D10.B11.A12	Axon ImageXpress	DMSO	Prestwick Chemical	63	Nifedipine [21829-25-4]
1693	627	sulindac	INN	1.12e-05	6	MCF7	HT_HG-U133A	5500024024213121906562.D11	.H07.G08.E09.D10.B11.A12	Axon ImageXpress	DMSO	Prestwick Chemical	73	Sulindac [38194-50-2]
1694	627	metformin	INN	2.42e-05	6	MCF7	HT_HG-U133A	5500024024213121906562.D12	.H07.G08.E09.D10.B11.A12	Axon ImageXpress	DMSO	Prestwick Chemical	4	Metformin hydrochloride [1115-70-4]
1695	627	sulfacetamide	INN	1.58e-05	6	MCF7	HT_HG-U133A	5500024024213121906562.C07	.H07.G08.E09.D10.B11.A12	Axon ImageXpress	DMSO	Prestwick Chemical	14	Sulfacetamide sodic hydrate [6209-17-2]
1696	627	noretynodrel	INN	1.34e-05	6	MCF7	HT_HG-U133A	5500024024213121906562.C08	.H07.G08.E09.D10.B11.A12	Axon ImageXpress	DMSO	Prestwick Chemical	24	Norethynodrel [68-23-5]
1697	627	triamterene	INN	1.58e-05	6	MCF7	HT_HG-U133A	5500024024213121906562.C09	.H07.G08.E09.D10.B11.A12	Axon ImageXpress	DMSO	Prestwick Chemical	34	Triamterene [396-01-0]
1698	627	isoxicam	INN	1.2e-05	6	MCF7	HT_HG-U133A	5500024024213121906562.C10	.H07.G08.E09.D10.B11.A12	Axon ImageXpress	DMSO	Prestwick Chemical	44	Isoxicam [34552-84-6]
1699	627	mefenamic acid	INN	1.66e-05	6	MCF7	HT_HG-U133A	5500024024213121906562.C11	.H07.G08.E09.D10.B11.A12	Axon ImageXpress	DMSO	Prestwick Chemical	54	Mefenamic acid [61-68-7]
1700	627	chlorpromazine	INN	1.12e-05	6	MCF7	HT_HG-U133A	5500024024213121906562.C12	.H07.G08.E09.D10.B11.A12	Axon ImageXpress	DMSO	Prestwick Chemical	64	Chlorpromazine hydrochloride [69-09-0]
1701	627	amitriptyline	INN	1.28e-05	6	MCF7	HT_HG-U133A	5500024024213121906562.B07	.H07.G08.E09.D10.B11.A12	Axon ImageXpress	DMSO	Prestwick Chemical	74	Amitryptiline hydrochloride [549-18-8]
1702	627	atracurium besilate	INN	3.2e-06	6	MCF7	HT_HG-U133A	5500024024213121906562.B08	.H07.G08.E09.D10.B11.A12	Axon ImageXpress	DMSO	Prestwick Chemical	5	Atracurium besylate [64228-81-5]
1703	627	heptaminol	INN	2.2e-05	6	MCF7	HT_HG-U133A	5500024024213121906562.B09	.H07.G08.E09.D10.B11.A12	Axon ImageXpress	DMSO	Prestwick Chemical	15	Heptaminol hydrochloride [543-15-7]
1704	627	thiamphenicol	INN	1.12e-05	6	MCF7	HT_HG-U133A	5500024024213121906562.B10	.H07.G08.E09.D10.B11.A12	Axon ImageXpress	DMSO	Prestwick Chemical	25	Thiamphenicol [15318-45-3]
1705	627	dapsone	INN	1.62e-05	6	MCF7	HT_HG-U133A	5500024024213121906562.B12	.H07.G08.E09.D10.B11.A12	Axon ImageXpress	DMSO	Prestwick Chemical	35	Dapsone [80-08-0]
1706	627	naproxen	INN	1.74e-05	6	MCF7	HT_HG-U133A	5500024024213121906562.A07	.H07.G08.E09.D10.B11.A12	Axon ImageXpress	DMSO	Prestwick Chemical	45	Naproxen [22204-53-1]
1707	627	acetohexamide	INN	1.24e-05	6	MCF7	HT_HG-U133A	5500024024213121906562.A08	.H07.G08.E09.D10.B11.A12	Axon ImageXpress	DMSO	Prestwick Chemical	55	Acetohexamide [968-81-0]
1708	627	diphenhydramine	INN	1.38e-05	6	MCF7	HT_HG-U133A	5500024024213121906562.A09	.H07.G08.E09.D10.B11.A12	Axon ImageXpress	DMSO	Prestwick Chemical	65	Diphenhydramine hydrochloride [147-24-0]
1709	627	adiphenine	INN	1.14e-05	6	MCF7	HT_HG-U133A	5500024024213121906562.A10	.H07.G08.E09.D10.B11.A12	Axon ImageXpress	DMSO	Prestwick Chemical	75	Adiphenine hydrochloride [50-42-0]
1710	640	piracetam	INN	2.82e-05	6	HL60	HG-U133A	640641112706.H02	.H01.G02.E03.D04.B05	GS3000	DMSO	Prestwick Chemical	537	Piracetam [7491-74-9]
1711	640	molsidomine	INN	1.66e-05	6	HL60	HG-U133A	640641112706.H03	.H01.G02.E03.D04.B05	GS3000	DMSO	Prestwick Chemical	547	Molsidomine [25717-80-0]
1712	640	dirithromycin	INN	4.8e-06	6	HL60	HG-U133A	640641112706.H04	.H01.G02.E03.D04.B05	GS3000	DMSO	Prestwick Chemical	557	Dirithromycin [62013-04-1]
1713	640	dosulepin	INN	1.2e-05	6	HL60	HG-U133A	640641112706.H05	.H01.G02.E03.D04.B05	GS3000	DMSO	Prestwick Chemical	488	Dosulepin hydrochloride [897-15-4]
1714	640	artemisinin	INN	1.42e-05	6	HL60	HG-U133A	640641112706.H06	.H01.G02.E03.D04.B05	GS3000	DMSO	Prestwick Chemical	498	Artemisinin [63968-64-9]
1715	640	resveratrol		1.76e-05	6	HL60	HG-U133A	640641112706.G01	.H01.G02.E03.D04.B05	GS3000	DMSO	Prestwick Chemical	508	Resveratrol [501-36-0]
1716	640	budesonide	INN	9.2e-06	6	HL60	HG-U133A	640641112706.G03	.H01.G02.E03.D04.B05	GS3000	DMSO	Prestwick Chemical	518	Budesonide [51333-22-3]
1717	640	triflusal	INN	1.62e-05	6	HL60	HG-U133A	640641112706.G04	.H01.G02.E03.D04.B05	GS3000	DMSO	Prestwick Chemical	528	Triflusal [322-79-2]
1718	640	phenindione	INN	1.8e-05	6	HL60	HG-U133A	640641112706.G05	.H01.G02.E03.D04.B05	GS3000	DMSO	Prestwick Chemical	538	Phenindione [83-12-5]
1719	640	chloroquine	INN	7.8e-06	6	HL60	HG-U133A	640641112706.G06	.H01.G02.E03.D04.B05	GS3000	DMSO	Prestwick Chemical	548	Chloroquine diphosphate [50-63-5]
1720	640	gliclazide	INN	1.24e-05	6	HL60	HG-U133A	640641112706.F01	.H01.G02.E03.D04.B05	GS3000	DMSO	Prestwick Chemical	558	Gliclazide [21187-98-4]
1721	640	ceftazidime	INN	6.2e-06	6	HL60	HG-U133A	640641112706.F02	.H01.G02.E03.D04.B05	GS3000	DMSO	Prestwick Chemical	489	Ceftazidime pentahydrate [78439-06-2]
1722	640	propafenone	INN	1.06e-05	6	HL60	HG-U133A	640641112706.F03	.H01.G02.E03.D04.B05	GS3000	DMSO	Prestwick Chemical	499	Propafenone hydrochloride [34183-22-7]
1723	640	bromperidol	INN	9.6e-06	6	HL60	HG-U133A	640641112706.F04	.H01.G02.E03.D04.B05	GS3000	DMSO	Prestwick Chemical	509	Bromperidol [10457-90-6]
1724	640	imipenem	INN	1.34e-05	6	HL60	HG-U133A	640641112706.F05	.H01.G02.E03.D04.B05	GS3000	DMSO	Prestwick Chemical	519	Imipenem [74431-23-5]
1725	640	mesoridazine	INN	7.4e-06	6	HL60	HG-U133A	640641112706.F06	.H01.G02.E03.D04.B05	GS3000	DMSO	Prestwick Chemical	529	Mesoridazine besylate [32672-69-8]
1726	640	thiocolchicoside	INN	7e-06	6	HL60	HG-U133A	'640641112706.E01	.H01.G02.E03.D04.B05	GS3000	DMSO	Prestwick Chemical	539	Thiocolchicoside [602-41-5]
1727	640	trimetazidine	INN	1.18e-05	6	HL60	HG-U133A	'640641112706.E02	.H01.G02.E03.D04.B05	GS3000	DMSO	Prestwick Chemical	549	Trimetazidine dihydrochloride [13171-25-0]
1728	640	Prestwick-559		8.2e-06	6	HL60	HG-U133A	'640641112706.E04	.H01.G02.E03.D04.B05	GS3000	DMSO	Prestwick Chemical	559	DO 897/99
1729	640	iobenguane		1.08e-05	6	HL60	HG-U133A	'640641112706.E05	.H01.G02.E03.D04.B05	GS3000	DMSO	Prestwick Chemical	490	Iobenguane sulfate
1730	640	etamivan	INN	1.8e-05	6	HL60	HG-U133A	'640641112706.E06	.H01.G02.E03.D04.B05	GS3000	DMSO	Prestwick Chemical	500	Ethamivan [304-84-7]
1731	640	cyclizine	INN	1.32e-05	6	HL60	HG-U133A	640641112706.D01	.H01.G02.E03.D04.B05	GS3000	DMSO	Prestwick Chemical	510	Cyclizine hydrochloride [303-25-3]
1732	640	trichostatin A		1e-07	6	HL60	HG-U133A	640641112706.D02	.H01.G02.E03.D04.B05	GS3000	DMSO	Sigma-Aldrich	T8552	Trichostatin A, from Streptomyces sp.
1733	640	sulfasalazine	INN	1e-05	6	HL60	HG-U133A	640641112706.D03	.H01.G02.E03.D04.B05	GS3000	DMSO	Prestwick Chemical	520	Sulfasalazine [599-79-1]
1734	640	Trolox C		1.6e-05	6	HL60	HG-U133A	640641112706.D05	.H01.G02.E03.D04.B05	GS3000	DMSO	Prestwick Chemical	530	Trolox [53188-07-1]
1735	640	clorsulon	INN	1.06e-05	6	HL60	HG-U133A	640641112706.D06	.H01.G02.E03.D04.B05	GS3000	DMSO	Prestwick Chemical	540	Clorsulon [60200-06-8]
1736	640	parthenolide		1.62e-05	6	HL60	HG-U133A	640641112706.C01	.H01.G02.E03.D04.B05	GS3000	DMSO	Prestwick Chemical	550	Parthenolide [20554-84-1]
1737	640	prenylamine	INN	9.6e-06	6	HL60	HG-U133A	640641112706.C02	.H01.G02.E03.D04.B05	GS3000	DMSO	Prestwick Chemical	560	Prenylamine lactate [69-43-2]
1738	640	tubocurarine chloride	INN	5.2e-06	6	HL60	HG-U133A	640641112706.C03	.H01.G02.E03.D04.B05	GS3000	DMSO	Prestwick Chemical	561	Tubocurarine chloride pentahydrate (+) [6989-98-6]
1739	640	tetracaine	INN	1.32e-05	6	HL60	HG-U133A	640641112706.C04	.H01.G02.E03.D04.B05	GS3000	DMSO	Prestwick Chemical	571	Tetracaone hydrochloride [136-47-0]
1740	640	hydrastine hydrochloride		9.6e-06	6	HL60	HG-U133A	640641112706.C05	.H01.G02.E03.D04.B05	GS3000	DMSO	Prestwick Chemical	581	Hydrastine hydrochloride [5936-28-7]
1741	640	laudanosine		1.12e-05	6	HL60	HG-U133A	640641112706.C06	.H01.G02.E03.D04.B05	GS3000	DMSO	Prestwick Chemical	591	Laudanosine (R,S) [1699-51-0]
1742	640	scoulerine		1.22e-05	6	HL60	HG-U133A	640641112706.B01	.H01.G02.E03.D04.B05	GS3000	DMSO	Prestwick Chemical	601	Scoulerine [6451-73-6]
1743	640	10-methoxyharmalan		1.86e-05	6	HL60	HG-U133A	640641112706.B03	.H01.G02.E03.D04.B05	GS3000	DMSO	Prestwick Chemical	621	Methoxy-6-harmalan [3589-73-9]
1744	640	thiamine	INN	1.18e-05	6	HL60	HG-U133A	640641112706.B04	.H01.G02.E03.D04.B05	GS3000	DMSO	Prestwick Chemical	631	Thiamine hydrochloride [67-03-8]
1745	640	dihydroergocristine		5.6e-06	6	HL60	HG-U133A	640641112706.B06	.H01.G02.E03.D04.B05	GS3000	DMSO	Prestwick Chemical	562	Dihydroergocristine mesylate [24730-10-7]
1746	640	mometasone	INN	7.6e-06	6	HL60	HG-U133A	640641112706.A01	.H01.G02.E03.D04.B05	GS3000	DMSO	Prestwick Chemical	572	Mometasone furoate [83919-23-7]
1747	640	lobelanidine		1.06e-05	6	HL60	HG-U133A	640641112706.A02	.H01.G02.E03.D04.B05	GS3000	DMSO	Prestwick Chemical	582	Lobelanidine hydrochloride [6112-86-3]
1748	640	raubasine		1.02e-05	6	HL60	HG-U133A	640641112706.A03	.H01.G02.E03.D04.B05	GS3000	DMSO	Prestwick Chemical	592	Ajmalicine hydrochloride [4373-34-6]
1749	640	ajmaline		1.22e-05	6	HL60	HG-U133A	640641112706.A04	.H01.G02.E03.D04.B05	GS3000	DMSO	Prestwick Chemical	602	Ajmaline [4360-12-7]
1750	640	harmol		1.58e-05	6	HL60	HG-U133A	640641112706.A05	.H01.G02.E03.D04.B05	GS3000	DMSO	Prestwick Chemical	612	Harmol hydrochloride monohydrate [40580-83-4]
1751	641	stachydrine		2.22e-05	6	HL60	HG-U133A	640641112706.H08	.H07.G08.E09.D10.B11.A12	GS3000	DMSO	Prestwick Chemical	622	Stachydrine hydrochloride
1752	641	dipivefrine	INN	1.04e-05	6	HL60	HG-U133A	640641112706.H09	.H07.G08.E09.D10.B11.A12	GS3000	DMSO	Prestwick Chemical	632	Dipivefrin hydrochloride [64019-93-8]
1753	641	noscapine	INN	9.6e-06	6	HL60	HG-U133A	640641112706.H10	.H07.G08.E09.D10.B11.A12	GS3000	DMSO	Prestwick Chemical	563	Noscapine [128-62-1]
1754	641	tomatidine		9.6e-06	6	HL60	HG-U133A	640641112706.H11	.H07.G08.E09.D10.B11.A12	GS3000	DMSO	Prestwick Chemical	573	Tomatidine [77-59-8]
1755	641	papaverine		1.06e-05	6	HL60	HG-U133A	640641112706.H12	.H07.G08.E09.D10.B11.A12	GS3000	DMSO	Prestwick Chemical	583	Papaverine hydrochloride [61-25-6]
1756	641	tetrahydroalstonine		1.14e-05	6	HL60	HG-U133A	640641112706.G07	.H07.G08.E09.D10.B11.A12	GS3000	DMSO	Prestwick Chemical	593	Tetrahydroalstonine [6474-90-4]
1757	641	monocrotaline		1.22e-05	6	HL60	HG-U133A	640641112706.G09	.H07.G08.E09.D10.B11.A12	GS3000	DMSO	Prestwick Chemical	603	Monocrotaline [315-22-0]
1758	641	harmine		1.6e-05	6	HL60	HG-U133A	640641112706.G10	.H07.G08.E09.D10.B11.A12	GS3000	DMSO	Prestwick Chemical	613	Harmine hydrochloride [343-27-1]
1759	641	pyridoxine	INN	1.94e-05	6	HL60	HG-U133A	640641112706.G11	.H07.G08.E09.D10.B11.A12	GS3000	DMSO	Prestwick Chemical	623	Pyridoxine hydrochloride [58-56-0]
1761	641	syrosingopine	INN	6e-06	6	HL60	HG-U133A	640641112706.F07	.H07.G08.E09.D10.B11.A12	GS3000	DMSO	Prestwick Chemical	564	Syrosingopine [84-36-6]
1762	641	dacarbazine	INN	2.2e-05	6	HL60	HG-U133A	640641112706.F08	.H07.G08.E09.D10.B11.A12	GS3000	DMSO	Prestwick Chemical	574	Dacarbazine [4342-03-4]
1763	641	yohimbine		1.02e-05	6	HL60	HG-U133A	640641112706.F09	.H07.G08.E09.D10.B11.A12	GS3000	DMSO	Prestwick Chemical	584	Yohimbine hydrochloride [65-19-0]
1764	641	piperlongumine		1.26e-05	6	HL60	HG-U133A	640641112706.F11	.H07.G08.E09.D10.B11.A12	GS3000	DMSO	Prestwick Chemical	604	Piperlongumine [20069-09-4]
1765	641	ellipticine		1.62e-05	6	HL60	HG-U133A	640641112706.F12	.H07.G08.E09.D10.B11.A12	GS3000	DMSO	Prestwick Chemical	614	Ellipticine [519-23-3]
1766	641	cytisine		2.1e-05	6	HL60	HG-U133A	'640641112706.E07	.H07.G08.E09.D10.B11.A12	GS3000	DMSO	Prestwick Chemical	624	Cytisine (-) [485-35-8]
1767	641	riboflavin	INN	1.06e-05	6	HL60	HG-U133A	'640641112706.E08	.H07.G08.E09.D10.B11.A12	GS3000	DMSO	Prestwick Chemical	634	Riboflavine [83-88-5]
1768	641	atropine		5.8e-06	6	HL60	HG-U133A	'640641112706.E10	.H07.G08.E09.D10.B11.A12	GS3000	DMSO	Prestwick Chemical	565	Atropine sulfate monohydrate [5908-99-6]
1769	641	ipratropium bromide	INN	9.8e-06	6	HL60	HG-U133A	'640641112706.E11	.H07.G08.E09.D10.B11.A12	GS3000	DMSO	Prestwick Chemical	575	Ipratropium bromide [22254-24-6]
1770	641	lobeline	INN	1.06e-05	6	HL60	HG-U133A	'640641112706.E12	.H07.G08.E09.D10.B11.A12	GS3000	DMSO	Prestwick Chemical	585	Lobeline alpha (-) hydrochoride [134-63-4]
1771	641	calycanthine		1.16e-05	6	HL60	HG-U133A	640641112706.D07	.H07.G08.E09.D10.B11.A12	GS3000	DMSO	Prestwick Chemical	595	Calycanthine [595-05-1]
1772	641	hydrocotarnine		1.32e-05	6	HL60	HG-U133A	640641112706.D08	.H07.G08.E09.D10.B11.A12	GS3000	DMSO	Prestwick Chemical	605	Hydrocotarnine hydrobromide [5985-00-2]
1773	641	1,4-chrysenequinone		1.54e-05	6	HL60	HG-U133A	640641112706.D09	.H07.G08.E09.D10.B11.A12	GS3000	DMSO	Prestwick Chemical	615	Chrysene-1,4-quinone [100900-16-1]
1774	641	pseudopelletierine		2.1e-05	6	HL60	HG-U133A	640641112706.D11	.H07.G08.E09.D10.B11.A12	GS3000	DMSO	Prestwick Chemical	625	Pseudopelletierine hydrochloride [6164-62-1]
1775	641	hydroquinine		9.4e-06	6	HL60	HG-U133A	640641112706.D12	.H07.G08.E09.D10.B11.A12	GS3000	DMSO	Prestwick Chemical	635	Hydroquinine hydrobromide hydrate [304695-81-6]
1776	641	physostigmine		6.2e-06	6	HL60	HG-U133A	640641112706.C07	.H07.G08.E09.D10.B11.A12	GS3000	DMSO	Prestwick Chemical	566	Eserine sulfate, physostigmine sulfate [64-47-1]
1777	641	acepromazine	INN	9e-06	6	HL60	HG-U133A	640641112706.C08	.H07.G08.E09.D10.B11.A12	GS3000	DMSO	Prestwick Chemical	576	Acetopromazine maleate salt [3598-37-6]
1778	641	berberine		1.08e-05	6	HL60	HG-U133A	640641112706.C09	.H07.G08.E09.D10.B11.A12	GS3000	DMSO	Prestwick Chemical	586	Berberine chloride [633-65-8]
1779	641	convolamine		1.18e-05	6	HL60	HG-U133A	640641112706.C10	.H07.G08.E09.D10.B11.A12	GS3000	DMSO	Prestwick Chemical	596	Convolamine hydrochloride [500-56-1]
1780	641	cinchonidine		1.36e-05	6	HL60	HG-U133A	640641112706.C11	.H07.G08.E09.D10.B11.A12	GS3000	DMSO	Prestwick Chemical	606	(-)-Cinchonidine [485-71-2]
1781	641	demecarium bromide	INN	5.6e-06	6	HL60	HG-U133A	640641112706.C12	.H07.G08.E09.D10.B11.A12	GS3000	DMSO	Prestwick Chemical	616	Demecarium bromide [56-94-0]
1782	641	racecadotril	INN	1.04e-05	6	HL60	HG-U133A	640641112706.B07	.H07.G08.E09.D10.B11.A12	GS3000	DMSO	Prestwick Chemical	626	Racecadotril [81110-73-8]
1783	641	epivincamine		1.12e-05	6	HL60	HG-U133A	640641112706.B08	.H07.G08.E09.D10.B11.A12	GS3000	DMSO	Prestwick Chemical	636	Epivincamine [6835-99-0]
1784	641	aconitine		6.2e-06	6	HL60	HG-U133A	640641112706.B09	.H07.G08.E09.D10.B11.A12	GS3000	DMSO	Prestwick Chemical	567	Aconitine [302-27-2]
1785	641	trichostatin A		1e-07	6	HL60	HG-U133A	640641112706.B10	.H07.G08.E09.D10.B11.A12	GS3000	DMSO	Sigma-Aldrich	T8552	Trichostatin A, from Streptomyces sp.
1786	641	(+)-chelidonine		1.08e-05	6	HL60	HG-U133A	640641112706.A07	.H07.G08.E09.D10.B11.A12	GS3000	DMSO	Prestwick Chemical	587	Chelidonine monohydrate (+) [476-32-4]
1787	641	isocorydine		1.18e-05	6	HL60	HG-U133A	640641112706.A08	.H07.G08.E09.D10.B11.A12	GS3000	DMSO	Prestwick Chemical	597	Isocorydine (+) [475-67-2]
1788	641	vinburnine	INN	1.36e-05	6	HL60	HG-U133A	640641112706.A09	.H07.G08.E09.D10.B11.A12	GS3000	DMSO	Prestwick Chemical	607	Eburnamonine (-) [4880-88-0]
1789	641	quipazine	INN	9e-06	6	HL60	HG-U133A	640641112706.A10	.H07.G08.E09.D10.B11.A12	GS3000	DMSO	Prestwick Chemical	617	Quipazine dimaleate salt [4774-24-7]
1790	641	folic acid	INN	9e-06	6	HL60	HG-U133A	640641112706.A11	.H07.G08.E09.D10.B11.A12	GS3000	DMSO	Prestwick Chemical	627	Folic acid [59-30-3]
1791	628	8-azaguanine		2.62e-05	6	PC3	HT_HG-U133A	5500024024213121906564.H02	.H01.G02.E03.D04.B05.A06	Axon ImageXpress	DMSO	Prestwick Chemical	1	Azaguanine-8 [134-58-7]
1792	628	meticrane	INN	1.46e-05	6	PC3	HT_HG-U133A	5500024024213121906564.H03	.H01.G02.E03.D04.B05.A06	Axon ImageXpress	DMSO	Prestwick Chemical	11	Meticrane [1084-65-7]
1793	628	trichostatin A		1e-07	6	PC3	HT_HG-U133A	5500024024213121906564.H04	.H01.G02.E03.D04.B05.A06	Axon ImageXpress	DMSO	Sigma-Aldrich	T8552	Trichostatin A, from Streptomyces sp.
1794	628	sulfaphenazole	INN	1.28e-05	6	PC3	HT_HG-U133A	5500024024213121906564.H05	.H01.G02.E03.D04.B05.A06	Axon ImageXpress	DMSO	Prestwick Chemical	21	Sulfaphenazole [526-08-9]
1795	628	chloramphenicol	INN	1.24e-05	6	PC3	HT_HG-U133A	5500024024213121906564.H06	.H01.G02.E03.D04.B05.A06	Axon ImageXpress	DMSO	Prestwick Chemical	31	Chloramphenicol [56-75-7]
1796	628	procaine	INN	1.46e-05	6	PC3	HT_HG-U133A	5500024024213121906564.G01	.H01.G02.E03.D04.B05.A06	Axon ImageXpress	DMSO	Prestwick Chemical	41	Procaine hydrochloride [51-05-8]
1797	628	metrifonate	INN	1.56e-05	6	PC3	HT_HG-U133A	5500024024213121906564.G03	.H01.G02.E03.D04.B05.A06	Axon ImageXpress	DMSO	Prestwick Chemical	51	Trichlorfon [52-68-6]
1798	628	morantel	INN	1.08e-05	6	PC3	HT_HG-U133A	5500024024213121906564.G04	.H01.G02.E03.D04.B05.A06	Axon ImageXpress	DMSO	Prestwick Chemical	61	Morantel tartrate [26155-31-7]
1799	628	todralazine	INN	1.48e-05	6	PC3	HT_HG-U133A	5500024024213121906564.G05	.H01.G02.E03.D04.B05.A06	Axon ImageXpress	DMSO	Prestwick Chemical	71	Todralazine hydrochloride [3778-76-5]
1800	628	allantoin		2.52e-05	6	PC3	HT_HG-U133A	5500024024213121906564.G06	.H01.G02.E03.D04.B05.A06	Axon ImageXpress	DMSO	Prestwick Chemical	2	Allantoin [97-59-6]
1801	628	benzonatate	INN	6.6e-06	6	PC3	HT_HG-U133A	5500024024213121906564.F01	.H01.G02.E03.D04.B05.A06	Axon ImageXpress	DMSO	Prestwick Chemical	12	Benzonatate [104-31-4]
1802	628	dexpanthenol	INN	1.94e-05	6	PC3	HT_HG-U133A	5500024024213121906564.F02	.H01.G02.E03.D04.B05.A06	Axon ImageXpress	DMSO	Prestwick Chemical	22	Panthenol (D) [81-13-0]
1803	628	epirizole	INN	1.7e-05	6	PC3	HT_HG-U133A	5500024024213121906564.F03	.H01.G02.E03.D04.B05.A06	Axon ImageXpress	DMSO	Prestwick Chemical	32	Epirizole [18694-40-1]
1804	628	moxisylyte	INN	1.26e-05	6	PC3	HT_HG-U133A	5500024024213121906564.F04	.H01.G02.E03.D04.B05.A06	Axon ImageXpress	DMSO	Prestwick Chemical	42	Moxisylyte hydrochoride [964-52-3]
1805	628	carbamazepine	INN	1.7e-05	6	PC3	HT_HG-U133A	5500024024213121906564.F05	.H01.G02.E03.D04.B05.A06	Axon ImageXpress	DMSO	Prestwick Chemical	52	Carbamazepine [298-46-4]
1806	628	homatropine		1.12e-05	6	PC3	HT_HG-U133A	5500024024213121906564.F06	.H01.G02.E03.D04.B05.A06	Axon ImageXpress	DMSO	Prestwick Chemical	62	Homatropine hydrobromide (R,S) [51-56-9]
1807	628	imipramine	INN	1.26e-05	6	PC3	HT_HG-U133A	'5500024024213121906564.E01	.H01.G02.E03.D04.B05.A06	Axon ImageXpress	DMSO	Prestwick Chemical	72	Imipramine hydrochloride [113-52-0]
1808	628	acetazolamide	INN	1.8e-05	6	PC3	HT_HG-U133A	'5500024024213121906564.E02	.H01.G02.E03.D04.B05.A06	Axon ImageXpress	DMSO	Prestwick Chemical	3	Acetazolamide [59-66-5]
1809	628	hydroflumethiazide	INN	1.2e-05	6	PC3	HT_HG-U133A	'5500024024213121906564.E04	.H01.G02.E03.D04.B05.A06	Axon ImageXpress	DMSO	Prestwick Chemical	13	Hydroflumethiazide [135-09-1]
1810	628	sulfadiazine	INN	1.6e-05	6	PC3	HT_HG-U133A	'5500024024213121906564.E05	.H01.G02.E03.D04.B05.A06	Axon ImageXpress	DMSO	Prestwick Chemical	23	Sulfadiazine [68-35-9]
1811	628	diprophylline	INN	1.58e-05	6	PC3	HT_HG-U133A	'5500024024213121906564.E06	.H01.G02.E03.D04.B05.A06	Axon ImageXpress	DMSO	Prestwick Chemical	33	Diprophylline [479-18-5]
1812	628	betazole	INN	2.7e-05	6	PC3	HT_HG-U133A	5500024024213121906564.D01	.H01.G02.E03.D04.B05.A06	Axon ImageXpress	DMSO	Prestwick Chemical	43	Betazole hydrochloride
1813	628	triflupromazine	INN	1.02e-05	6	PC3	HT_HG-U133A	5500024024213121906564.D02	.H01.G02.E03.D04.B05.A06	Axon ImageXpress	DMSO	Prestwick Chemical	53	Triflupromazine hydrochloride [1098-60-8]
1814	628	nifedipine	INN	1.16e-05	6	PC3	HT_HG-U133A	5500024024213121906564.D03	.H01.G02.E03.D04.B05.A06	Axon ImageXpress	DMSO	Prestwick Chemical	63	Nifedipine [21829-25-4]
1815	628	sulindac	INN	1.12e-05	6	PC3	HT_HG-U133A	5500024024213121906564.D05	.H01.G02.E03.D04.B05.A06	Axon ImageXpress	DMSO	Prestwick Chemical	73	Sulindac [38194-50-2]
1816	628	metformin	INN	2.42e-05	6	PC3	HT_HG-U133A	5500024024213121906564.D06	.H01.G02.E03.D04.B05.A06	Axon ImageXpress	DMSO	Prestwick Chemical	4	Metformin hydrochloride [1115-70-4]
1817	628	sulfacetamide	INN	1.58e-05	6	PC3	HT_HG-U133A	5500024024213121906564.C01	.H01.G02.E03.D04.B05.A06	Axon ImageXpress	DMSO	Prestwick Chemical	14	Sulfacetamide sodic hydrate [6209-17-2]
1818	628	noretynodrel	INN	1.34e-05	6	PC3	HT_HG-U133A	5500024024213121906564.C02	.H01.G02.E03.D04.B05.A06	Axon ImageXpress	DMSO	Prestwick Chemical	24	Norethynodrel [68-23-5]
1819	628	triamterene	INN	1.58e-05	6	PC3	HT_HG-U133A	5500024024213121906564.C03	.H01.G02.E03.D04.B05.A06	Axon ImageXpress	DMSO	Prestwick Chemical	34	Triamterene [396-01-0]
1820	628	isoxicam	INN	1.2e-05	6	PC3	HT_HG-U133A	5500024024213121906564.C04	.H01.G02.E03.D04.B05.A06	Axon ImageXpress	DMSO	Prestwick Chemical	44	Isoxicam [34552-84-6]
1821	628	mefenamic acid	INN	1.66e-05	6	PC3	HT_HG-U133A	5500024024213121906564.C05	.H01.G02.E03.D04.B05.A06	Axon ImageXpress	DMSO	Prestwick Chemical	54	Mefenamic acid [61-68-7]
1822	628	chlorpromazine	INN	1.12e-05	6	PC3	HT_HG-U133A	5500024024213121906564.C06	.H01.G02.E03.D04.B05.A06	Axon ImageXpress	DMSO	Prestwick Chemical	64	Chlorpromazine hydrochloride [69-09-0]
1823	628	amitriptyline	INN	1.28e-05	6	PC3	HT_HG-U133A	5500024024213121906564.B01	.H01.G02.E03.D04.B05.A06	Axon ImageXpress	DMSO	Prestwick Chemical	74	Amitryptiline hydrochloride [549-18-8]
1824	628	atracurium besilate	INN	3.2e-06	6	PC3	HT_HG-U133A	5500024024213121906564.B02	.H01.G02.E03.D04.B05.A06	Axon ImageXpress	DMSO	Prestwick Chemical	5	Atracurium besylate [64228-81-5]
1825	628	heptaminol	INN	2.2e-05	6	PC3	HT_HG-U133A	5500024024213121906564.B03	.H01.G02.E03.D04.B05.A06	Axon ImageXpress	DMSO	Prestwick Chemical	15	Heptaminol hydrochloride [543-15-7]
1826	628	thiamphenicol	INN	1.12e-05	6	PC3	HT_HG-U133A	5500024024213121906564.B04	.H01.G02.E03.D04.B05.A06	Axon ImageXpress	DMSO	Prestwick Chemical	25	Thiamphenicol [15318-45-3]
1827	628	dapsone	INN	1.62e-05	6	PC3	HT_HG-U133A	5500024024213121906564.B06	.H01.G02.E03.D04.B05.A06	Axon ImageXpress	DMSO	Prestwick Chemical	35	Dapsone [80-08-0]
1828	628	naproxen	INN	1.74e-05	6	PC3	HT_HG-U133A	5500024024213121906564.A01	.H01.G02.E03.D04.B05.A06	Axon ImageXpress	DMSO	Prestwick Chemical	45	Naproxen [22204-53-1]
1829	628	acetohexamide	INN	1.24e-05	6	PC3	HT_HG-U133A	5500024024213121906564.A02	.H01.G02.E03.D04.B05.A06	Axon ImageXpress	DMSO	Prestwick Chemical	55	Acetohexamide [968-81-0]
1830	628	diphenhydramine	INN	1.38e-05	6	PC3	HT_HG-U133A	5500024024213121906564.A03	.H01.G02.E03.D04.B05.A06	Axon ImageXpress	DMSO	Prestwick Chemical	65	Diphenhydramine hydrochloride [147-24-0]
1831	628	adiphenine	INN	1.14e-05	6	PC3	HT_HG-U133A	5500024024213121906564.A04	.H01.G02.E03.D04.B05.A06	Axon ImageXpress	DMSO	Prestwick Chemical	75	Adiphenine hydrochloride [50-42-0]
1832	628	isoflupredone	INN	9.6e-06	6	PC3	HT_HG-U133A	5500024024213121906564.A05	.H01.G02.E03.D04.B05.A06	Axon ImageXpress	DMSO	Prestwick Chemical	6	Isoflupredone acetate [338-98-7]
1833	629	8-azaguanine		2.62e-05	6	HL60	HT_HG-U133A	5500024024213121906564.H08	.H07.G08.D10.B11.A12	Axon ImageXpress	DMSO	Prestwick Chemical	1	Azaguanine-8 [134-58-7]
1834	629	meticrane	INN	1.46e-05	6	HL60	HT_HG-U133A	5500024024213121906564.H09	.H07.G08.D10.B11.A12	Axon ImageXpress	DMSO	Prestwick Chemical	11	Meticrane [1084-65-7]
1835	629	trichostatin A		1e-07	6	HL60	HT_HG-U133A	5500024024213121906564.H10	.H07.G08.D10.B11.A12	Axon ImageXpress	DMSO	Sigma-Aldrich	T8552	Trichostatin A, from Streptomyces sp.
1836	629	sulfaphenazole	INN	1.28e-05	6	HL60	HT_HG-U133A	5500024024213121906564.H11	.H07.G08.D10.B11.A12	Axon ImageXpress	DMSO	Prestwick Chemical	21	Sulfaphenazole [526-08-9]
1837	629	chloramphenicol	INN	1.24e-05	6	HL60	HT_HG-U133A	5500024024213121906564.H12	.H07.G08.D10.B11.A12	Axon ImageXpress	DMSO	Prestwick Chemical	31	Chloramphenicol [56-75-7]
1838	629	procaine	INN	1.46e-05	6	HL60	HT_HG-U133A	5500024024213121906564.G07	.H07.G08.D10.B11.A12	Axon ImageXpress	DMSO	Prestwick Chemical	41	Procaine hydrochloride [51-05-8]
1839	629	metrifonate	INN	1.56e-05	6	HL60	HT_HG-U133A	5500024024213121906564.G09	.H07.G08.D10.B11.A12	Axon ImageXpress	DMSO	Prestwick Chemical	51	Trichlorfon [52-68-6]
1840	629	morantel	INN	1.08e-05	6	HL60	HT_HG-U133A	5500024024213121906564.G10	.H07.G08.D10.B11.A12	Axon ImageXpress	DMSO	Prestwick Chemical	61	Morantel tartrate [26155-31-7]
1841	629	todralazine	INN	1.48e-05	6	HL60	HT_HG-U133A	5500024024213121906564.G11	.H07.G08.D10.B11.A12	Axon ImageXpress	DMSO	Prestwick Chemical	71	Todralazine hydrochloride [3778-76-5]
1842	629	allantoin		2.52e-05	6	HL60	HT_HG-U133A	5500024024213121906564.G12	.H07.G08.D10.B11.A12	Axon ImageXpress	DMSO	Prestwick Chemical	2	Allantoin [97-59-6]
1843	629	benzonatate	INN	6.6e-06	6	HL60	HT_HG-U133A	5500024024213121906564.F07	.H07.G08.D10.B11.A12	Axon ImageXpress	DMSO	Prestwick Chemical	12	Benzonatate [104-31-4]
1844	629	dexpanthenol	INN	1.94e-05	6	HL60	HT_HG-U133A	5500024024213121906564.F08	.H07.G08.D10.B11.A12	Axon ImageXpress	DMSO	Prestwick Chemical	22	Panthenol (D) [81-13-0]
1845	629	epirizole	INN	1.7e-05	6	HL60	HT_HG-U133A	5500024024213121906564.F09	.H07.G08.D10.B11.A12	Axon ImageXpress	DMSO	Prestwick Chemical	32	Epirizole [18694-40-1]
1846	629	moxisylyte	INN	1.26e-05	6	HL60	HT_HG-U133A	5500024024213121906564.F10	.H07.G08.D10.B11.A12	Axon ImageXpress	DMSO	Prestwick Chemical	42	Moxisylyte hydrochoride [964-52-3]
1847	629	carbamazepine	INN	1.7e-05	6	HL60	HT_HG-U133A	5500024024213121906564.F11	.H07.G08.D10.B11.A12	Axon ImageXpress	DMSO	Prestwick Chemical	52	Carbamazepine [298-46-4]
1848	629	homatropine		1.12e-05	6	HL60	HT_HG-U133A	5500024024213121906564.F12	.H07.G08.D10.B11.A12	Axon ImageXpress	DMSO	Prestwick Chemical	62	Homatropine hydrobromide (R,S) [51-56-9]
1849	629	imipramine	INN	1.26e-05	6	HL60	HT_HG-U133A	'5500024024213121906564.E07	.H07.G08.D10.B11.A12	Axon ImageXpress	DMSO	Prestwick Chemical	72	Imipramine hydrochloride [113-52-0]
1850	629	acetazolamide	INN	1.8e-05	6	HL60	HT_HG-U133A	'5500024024213121906564.E08	.H07.G08.D10.B11.A12	Axon ImageXpress	DMSO	Prestwick Chemical	3	Acetazolamide [59-66-5]
1851	629	hydroflumethiazide	INN	1.2e-05	6	HL60	HT_HG-U133A	'5500024024213121906564.E10	.H07.G08.D10.B11.A12	Axon ImageXpress	DMSO	Prestwick Chemical	13	Hydroflumethiazide [135-09-1]
1852	629	sulfadiazine	INN	1.6e-05	6	HL60	HT_HG-U133A	'5500024024213121906564.E11	.H07.G08.D10.B11.A12	Axon ImageXpress	DMSO	Prestwick Chemical	23	Sulfadiazine [68-35-9]
1853	629	diprophylline	INN	1.58e-05	6	HL60	HT_HG-U133A	'5500024024213121906564.E12	.H07.G08.D10.B11.A12	Axon ImageXpress	DMSO	Prestwick Chemical	33	Diprophylline [479-18-5]
1854	629	betazole	INN	2.7e-05	6	HL60	HT_HG-U133A	5500024024213121906564.D07	.H07.G08.D10.B11.A12	Axon ImageXpress	DMSO	Prestwick Chemical	43	Betazole hydrochloride
1855	629	triflupromazine	INN	1.02e-05	6	HL60	HT_HG-U133A	5500024024213121906564.D08	.H07.G08.D10.B11.A12	Axon ImageXpress	DMSO	Prestwick Chemical	53	Triflupromazine hydrochloride [1098-60-8]
1856	629	nifedipine	INN	1.16e-05	6	HL60	HT_HG-U133A	5500024024213121906564.D09	.H07.G08.D10.B11.A12	Axon ImageXpress	DMSO	Prestwick Chemical	63	Nifedipine [21829-25-4]
1857	629	sulindac	INN	1.12e-05	6	HL60	HT_HG-U133A	5500024024213121906564.D11	.H07.G08.D10.B11.A12	Axon ImageXpress	DMSO	Prestwick Chemical	73	Sulindac [38194-50-2]
1858	629	metformin	INN	2.42e-05	6	HL60	HT_HG-U133A	5500024024213121906564.D12	.H07.G08.D10.B11.A12	Axon ImageXpress	DMSO	Prestwick Chemical	4	Metformin hydrochloride [1115-70-4]
1859	629	sulfacetamide	INN	1.58e-05	6	HL60	HT_HG-U133A	5500024024213121906564.C07	.H07.G08.D10.B11.A12	Axon ImageXpress	DMSO	Prestwick Chemical	14	Sulfacetamide sodic hydrate [6209-17-2]
1860	629	noretynodrel	INN	1.34e-05	6	HL60	HT_HG-U133A	5500024024213121906564.C08	.H07.G08.D10.B11.A12	Axon ImageXpress	DMSO	Prestwick Chemical	24	Norethynodrel [68-23-5]
1861	629	triamterene	INN	1.58e-05	6	HL60	HT_HG-U133A	5500024024213121906564.C09	.H07.G08.D10.B11.A12	Axon ImageXpress	DMSO	Prestwick Chemical	34	Triamterene [396-01-0]
1862	629	isoxicam	INN	1.2e-05	6	HL60	HT_HG-U133A	5500024024213121906564.C10	.H07.G08.D10.B11.A12	Axon ImageXpress	DMSO	Prestwick Chemical	44	Isoxicam [34552-84-6]
1863	629	mefenamic acid	INN	1.66e-05	6	HL60	HT_HG-U133A	5500024024213121906564.C11	.H07.G08.D10.B11.A12	Axon ImageXpress	DMSO	Prestwick Chemical	54	Mefenamic acid [61-68-7]
1864	629	chlorpromazine	INN	1.12e-05	6	HL60	HT_HG-U133A	5500024024213121906564.C12	.H07.G08.D10.B11.A12	Axon ImageXpress	DMSO	Prestwick Chemical	64	Chlorpromazine hydrochloride [69-09-0]
1865	629	amitriptyline	INN	1.28e-05	6	HL60	HT_HG-U133A	5500024024213121906564.B07	.H07.G08.D10.B11.A12	Axon ImageXpress	DMSO	Prestwick Chemical	74	Amitryptiline hydrochloride [549-18-8]
1866	629	heptaminol	INN	2.2e-05	6	HL60	HT_HG-U133A	5500024024213121906564.B09	.H07.G08.D10.B11.A12	Axon ImageXpress	DMSO	Prestwick Chemical	15	Heptaminol hydrochloride [543-15-7]
1867	629	thiamphenicol	INN	1.12e-05	6	HL60	HT_HG-U133A	5500024024213121906564.B10	.H07.G08.D10.B11.A12	Axon ImageXpress	DMSO	Prestwick Chemical	25	Thiamphenicol [15318-45-3]
1868	629	dapsone	INN	1.62e-05	6	HL60	HT_HG-U133A	5500024024213121906564.B12	.H07.G08.D10.B11.A12	Axon ImageXpress	DMSO	Prestwick Chemical	35	Dapsone [80-08-0]
1869	629	naproxen	INN	1.74e-05	6	HL60	HT_HG-U133A	5500024024213121906564.A07	.H07.G08.D10.B11.A12	Axon ImageXpress	DMSO	Prestwick Chemical	45	Naproxen [22204-53-1]
1870	629	acetohexamide	INN	1.24e-05	6	HL60	HT_HG-U133A	5500024024213121906564.A08	.H07.G08.D10.B11.A12	Axon ImageXpress	DMSO	Prestwick Chemical	55	Acetohexamide [968-81-0]
1871	629	diphenhydramine	INN	1.38e-05	6	HL60	HT_HG-U133A	5500024024213121906564.A09	.H07.G08.D10.B11.A12	Axon ImageXpress	DMSO	Prestwick Chemical	65	Diphenhydramine hydrochloride [147-24-0]
1872	629	adiphenine	INN	1.14e-05	6	HL60	HT_HG-U133A	5500024024213121906564.A10	.H07.G08.D10.B11.A12	Axon ImageXpress	DMSO	Prestwick Chemical	75	Adiphenine hydrochloride [50-42-0]
1873	629	isoflupredone	INN	9.6e-06	6	HL60	HT_HG-U133A	5500024024213121906564.A11	.H07.G08.D10.B11.A12	Axon ImageXpress	DMSO	Prestwick Chemical	6	Isoflupredone acetate [338-98-7]
1883	610	sulfathiazole	INN	1.56e-05	6	PC3	HG-U133A	610611110806.H02	.H01.G02.E03.D04.B05.A06	GS3000	DMSO	Prestwick Chemical	16	Sulfathiazole [72-14-0]
1884	610	cimetidine	INN	1.58e-05	6	PC3	HG-U133A	610611110806.H03	.H01.G02.E03.D04.B05.A06	GS3000	DMSO	Prestwick Chemical	26	Cimetidine [51481-61-9]
1885	610	troleandomycin	INN	5e-06	6	PC3	HG-U133A	610611110806.H04	.H01.G02.E03.D04.B05.A06	GS3000	DMSO	Prestwick Chemical	36	Troleandomycin [2751-09-9]
1886	610	naphazoline	INN	1.62e-05	6	PC3	HG-U133A	610611110806.H05	.H01.G02.E03.D04.B05.A06	GS3000	DMSO	Prestwick Chemical	46	Naphazoline hydrochloride [550-99-2]
1887	610	sulpiride	INN	1.18e-05	6	PC3	HG-U133A	610611110806.H06	.H01.G02.E03.D04.B05.A06	GS3000	DMSO	Prestwick Chemical	56	Sulpiride [15676-16-1]
1888	610	minaprine	INN	1.08e-05	6	PC3	HG-U133A	610611110806.G01	.H01.G02.E03.D04.B05.A06	GS3000	DMSO	Prestwick Chemical	66	Minaprine dihydrochloride [25953-17-7]
1889	610	cinchocaine	INN	1.16e-05	6	PC3	HG-U133A	610611110806.G03	.H01.G02.E03.D04.B05.A06	GS3000	DMSO	Prestwick Chemical	76	Dibucaine [85-79-0]
1890	610	amiloride	INN	1.32e-05	6	PC3	HG-U133A	610611110806.G04	.H01.G02.E03.D04.B05.A06	GS3000	DMSO	Prestwick Chemical	7	Amiloride hydrochloride dihydrate [17440-83-4]
1891	610	trichostatin A		1e-07	6	PC3	HG-U133A	610611110806.G05	.H01.G02.E03.D04.B05.A06	GS3000	DMSO	Sigma-Aldrich	T8552	Trichostatin A, from Streptomyces sp.
1892	610	levodopa	INN	2.02e-05	6	PC3	HG-U133A	610611110806.G06	.H01.G02.E03.D04.B05.A06	GS3000	DMSO	Prestwick Chemical	17	Levodopa [59-92-7]
1893	610	doxylamine	INN	1.02e-05	6	PC3	HG-U133A	610611110806.F01	.H01.G02.E03.D04.B05.A06	GS3000	DMSO	Prestwick Chemical	27	Doxylamine succinate [562-10-7]
1894	610	pyrimethamine	INN	1.6e-05	6	PC3	HG-U133A	610611110806.F02	.H01.G02.E03.D04.B05.A06	GS3000	DMSO	Prestwick Chemical	37	Pyrimethamine [58-14-0]
1895	610	ticlopidine	INN	1.34e-05	6	PC3	HG-U133A	610611110806.F03	.H01.G02.E03.D04.B05.A06	GS3000	DMSO	Prestwick Chemical	47	Ticlopidine hydrochloride [53885-35-1]
1896	610	miconazole	INN	9.6e-06	6	PC3	HG-U133A	610611110806.F05	.H01.G02.E03.D04.B05.A06	GS3000	DMSO	Prestwick Chemical	67	Miconazole [22916-47-8]
1897	610	prednisone	INN	1.12e-05	6	PC3	HG-U133A	610611110806.F06	.H01.G02.E03.D04.B05.A06	GS3000	DMSO	Prestwick Chemical	77	Prednisone [53-03-2]
1898	610	amprolium	INN	1.26e-05	6	PC3	HG-U133A	'610611110806.E01	.H01.G02.E03.D04.B05.A06	GS3000	DMSO	Prestwick Chemical	8	Amprolium hydrochloride [137-88-2]
1899	610	idoxuridine	INN	1.12e-05	6	PC3	HG-U133A	'610611110806.E02	.H01.G02.E03.D04.B05.A06	GS3000	DMSO	Prestwick Chemical	18	Idoxuridine [54-42-2]
1900	610	ethambutol	INN	1.44e-05	6	PC3	HG-U133A	'610611110806.E04	.H01.G02.E03.D04.B05.A06	GS3000	DMSO	Prestwick Chemical	28	Ethambutol dihydrochloride [1070-11-7]
1901	610	hexamethonium bromide	INN	1e-05	6	PC3	HG-U133A	'610611110806.E05	.H01.G02.E03.D04.B05.A06	GS3000	DMSO	Prestwick Chemical	38	Hexamethonium dibromide dihydrate [55-97-0]
1902	610	dicycloverine	INN	1.16e-05	6	PC3	HG-U133A	'610611110806.E06	.H01.G02.E03.D04.B05.A06	GS3000	DMSO	Prestwick Chemical	48	Dicyclomine hydrochloride [67-92-5]
1903	610	oxetacaine	INN	8.6e-06	6	PC3	HG-U133A	610611110806.D01	.H01.G02.E03.D04.B05.A06	GS3000	DMSO	Prestwick Chemical	58	Oxethazaine [126-27-2]
1904	610	isoxsuprine	INN	1.18e-05	6	PC3	HG-U133A	610611110806.D02	.H01.G02.E03.D04.B05.A06	GS3000	DMSO	Prestwick Chemical	68	Isoxsuprine hydrochloride [579-56-6]
1905	610	thioridazine	INN	9.8e-06	6	PC3	HG-U133A	610611110806.D03	.H01.G02.E03.D04.B05.A06	GS3000	DMSO	Prestwick Chemical	78	Thioridazine hydrochloride [130-61-0]
1906	610	hydrochlorothiazide	INN	1.34e-05	6	PC3	HG-U133A	610611110806.D05	.H01.G02.E03.D04.B05.A06	GS3000	DMSO	Prestwick Chemical	9	Hydrochlorothiazide [58-93-5]
1907	610	captopril	INN	1.72e-05	6	PC3	HG-U133A	610611110806.D06	.H01.G02.E03.D04.B05.A06	GS3000	DMSO	Prestwick Chemical	19	Captopril [62571-86-2]
1908	610	diflunisal	INN	1.6e-05	6	PC3	HG-U133A	610611110806.C02	.H01.G02.E03.D04.B05.A06	GS3000	DMSO	Prestwick Chemical	39	Diflunisal [22494-42-4]
1909	610	amylocaine		1.48e-05	6	PC3	HG-U133A	610611110806.C03	.H01.G02.E03.D04.B05.A06	GS3000	DMSO	Prestwick Chemical	49	Amyleine hydrochloride [532-59-2]
1910	610	pheniramine	INN	1.12e-05	6	PC3	HG-U133A	610611110806.C04	.H01.G02.E03.D04.B05.A06	GS3000	DMSO	Prestwick Chemical	59	Pheniramine maleate [132-20-7]
1911	610	acebutolol	INN	1.08e-05	6	PC3	HG-U133A	610611110806.C05	.H01.G02.E03.D04.B05.A06	GS3000	DMSO	Prestwick Chemical	69	Acebutolol hydrochloride [34381-68-5]
1912	610	diphemanil metilsulfate	INN	1.02e-05	6	PC3	HG-U133A	610611110806.C06	.H01.G02.E03.D04.B05.A06	GS3000	DMSO	Prestwick Chemical	79	Diphemanil methylsulfate [62-97-5]
1913	610	sulfaguanidine	INN	1.86e-05	6	PC3	HG-U133A	610611110806.B01	.H01.G02.E03.D04.B05.A06	GS3000	DMSO	Prestwick Chemical	10	Sulfaguanidine [57-67-0]
1914	610	minoxidil	INN	1.92e-05	6	PC3	HG-U133A	610611110806.B02	.H01.G02.E03.D04.B05.A06	GS3000	DMSO	Prestwick Chemical	20	Minoxidil [38304-91-5]
1915	610	4-hydroxyphenazone		1.96e-05	6	PC3	HG-U133A	610611110806.B03	.H01.G02.E03.D04.B05.A06	GS3000	DMSO	Prestwick Chemical	30	Antipyrine, 4-hydroxy [1672-63-5]
1916	610	niclosamide	INN	1.22e-05	6	PC3	HG-U133A	610611110806.B04	.H01.G02.E03.D04.B05.A06	GS3000	DMSO	Prestwick Chemical	40	Niclosamide [50-65-7]
1917	610	lidocaine	INN	1.48e-05	6	PC3	HG-U133A	610611110806.B06	.H01.G02.E03.D04.B05.A06	GS3000	DMSO	Prestwick Chemical	50	Lidocaone hydrochloride [73-78-9]
1918	610	tolazoline	INN	2.04e-05	6	PC3	HG-U133A	610611110806.A01	.H01.G02.E03.D04.B05.A06	GS3000	DMSO	Prestwick Chemical	60	Tolazoline hydrochloride [59-97-2]
1919	610	tolnaftate	INN	1.3e-05	6	PC3	HG-U133A	610611110806.A02	.H01.G02.E03.D04.B05.A06	GS3000	DMSO	Prestwick Chemical	70	Tolnaftate [2398-96-1]
1920	610	trimethobenzamide	INN	9.4e-06	6	PC3	HG-U133A	610611110806.A03	.H01.G02.E03.D04.B05.A06	GS3000	DMSO	Prestwick Chemical	80	Trimethobenzamide hydrochloride [554-92-7]
1921	610	metronidazole	INN	2.34e-05	6	PC3	HG-U133A	610611110806.A04	.H01.G02.E03.D04.B05.A06	GS3000	DMSO	Prestwick Chemical	81	Metronidazole [443-48-1]
1922	610	khellin	INN	1.54e-05	6	PC3	HG-U133A	610611110806.A05	.H01.G02.E03.D04.B05.A06	GS3000	DMSO	Prestwick Chemical	91	Khellin [82-02-0]
1923	611	apomorphine		6.4e-06	6	PC3	HG-U133A	610611110806.H08	.H07.G08.E09.D10.B11.A12	GS3000	DMSO	Prestwick Chemical	101	Apomorphine hydrochloride hemihydrate [41372-20-7]
1924	611	naloxone	INN	1.1e-05	6	PC3	HG-U133A	610611110806.H09	.H07.G08.E09.D10.B11.A12	GS3000	DMSO	Prestwick Chemical	111	Naloxone hydrochloride [357-08-4]
1925	611	bromocriptine	INN	5.4e-06	6	PC3	HG-U133A	610611110806.H10	.H07.G08.E09.D10.B11.A12	GS3000	DMSO	Prestwick Chemical	121	Bromocryptine mesylate [22260-51-1]
1926	611	glipizide	INN	9e-06	6	PC3	HG-U133A	610611110806.H11	.H07.G08.E09.D10.B11.A12	GS3000	DMSO	Prestwick Chemical	131	Glipizide [29094-61-9]
1927	611	verapamil	INN	8.2e-06	6	PC3	HG-U133A	610611110806.H12	.H07.G08.E09.D10.B11.A12	GS3000	DMSO	Prestwick Chemical	141	Verapamyl hydrochloride [152-11-4]
1928	611	erythromycin	INN	5.4e-06	6	PC3	HG-U133A	610611110806.G07	.H07.G08.E09.D10.B11.A12	GS3000	DMSO	Prestwick Chemical	151	Erythromycin [114-07-8]
1929	611	cotinine	INN	2.26e-05	6	PC3	HG-U133A	610611110806.G09	.H07.G08.E09.D10.B11.A12	GS3000	DMSO	Prestwick Chemical	82	Cotinine (-) [486-56-6]
1930	611	zimeldine	INN	9.8e-06	6	PC3	HG-U133A	610611110806.G10	.H07.G08.E09.D10.B11.A12	GS3000	DMSO	Prestwick Chemical	92	Zimelidine dihydrochloride monohydrate [61129-30-4]
1931	611	amoxapine	INN	1.28e-05	6	PC3	HG-U133A	610611110806.G11	.H07.G08.E09.D10.B11.A12	GS3000	DMSO	Prestwick Chemical	102	Amoxapine [14028-44-5]
1932	611	metolazone	INN	1.1e-05	6	PC3	HG-U133A	610611110806.G12	.H07.G08.E09.D10.B11.A12	GS3000	DMSO	Prestwick Chemical	112	Metolazone [17560-51-9]
1933	611	metanephrine		1.72e-05	6	PC3	HG-U133A	610611110806.F07	.H07.G08.E09.D10.B11.A12	GS3000	DMSO	Prestwick Chemical	122	Metanephrine hydrochloride DL [881-95-8]
1934	611	dipyridamole	INN	8e-06	6	PC3	HG-U133A	610611110806.F09	.H07.G08.E09.D10.B11.A12	GS3000	DMSO	Prestwick Chemical	142	Dipyridamole [58-32-2]
1935	611	oleandomycin	INN	5e-06	6	PC3	HG-U133A	610611110806.F10	.H07.G08.E09.D10.B11.A12	GS3000	DMSO	Prestwick Chemical	152	Oleandomycin phosphate [7060-74-4]
1936	611	edrophonium chloride	INN	1.98e-05	6	PC3	HG-U133A	610611110806.F11	.H07.G08.E09.D10.B11.A12	GS3000	DMSO	Prestwick Chemical	83	Edrophonium chloride [116-38-1]
1937	611	azacyclonol	INN	1.5e-05	6	PC3	HG-U133A	610611110806.F12	.H07.G08.E09.D10.B11.A12	GS3000	DMSO	Prestwick Chemical	93	Azacyclonol [115-46-8]
1938	611	cyproheptadine	INN	1.24e-05	6	PC3	HG-U133A	'610611110806.E07	.H07.G08.E09.D10.B11.A12	GS3000	DMSO	Prestwick Chemical	103	Cyproheptadine hydrochloride [969-33-5]
1939	611	ciprofloxacin	INN	1.08e-05	6	PC3	HG-U133A	'610611110806.E08	.H07.G08.E09.D10.B11.A12	GS3000	DMSO	Prestwick Chemical	113	Ciprofloxacin hydrochloride [93107-08-5]
1940	611	dehydrocholic acid	INN	9.6e-06	6	PC3	HG-U133A	'610611110806.E10	.H07.G08.E09.D10.B11.A12	GS3000	DMSO	Prestwick Chemical	123	Dehydrocholic acid [81-23-2]
1941	611	hydroxyzine	INN	9e-06	6	PC3	HG-U133A	'610611110806.E11	.H07.G08.E09.D10.B11.A12	GS3000	DMSO	Prestwick Chemical	133	Hydroxyzine dihydrochloride [2192-20-3]
1942	611	chlorhexidine	INN	8e-06	6	PC3	HG-U133A	'610611110806.E12	.H07.G08.E09.D10.B11.A12	GS3000	DMSO	Prestwick Chemical	143	Chlorhexidine [55-56-1]
1943	611	midecamycin	INN	5e-06	6	PC3	HG-U133A	610611110806.D07	.H07.G08.E09.D10.B11.A12	GS3000	DMSO	Prestwick Chemical	153	Midecamycin [35457-80-8]
1944	611	moroxydine	INN	1.92e-05	6	PC3	HG-U133A	610611110806.D08	.H07.G08.E09.D10.B11.A12	GS3000	DMSO	Prestwick Chemical	84	Moroxidine hydrochloride [3160-91-6]
1945	611	azathioprine	INN	1.44e-05	6	PC3	HG-U133A	610611110806.D09	.H07.G08.E09.D10.B11.A12	GS3000	DMSO	Prestwick Chemical	94	Azathioprine [446-86-6]
1946	611	famotidine	INN	1.18e-05	6	PC3	HG-U133A	610611110806.D11	.H07.G08.E09.D10.B11.A12	GS3000	DMSO	Prestwick Chemical	104	Famotidine [76824-35-6]
1947	611	hesperetin		1.32e-05	6	PC3	HG-U133A	610611110806.C07	.H07.G08.E09.D10.B11.A12	GS3000	DMSO	Prestwick Chemical	124	Hesperetin [520-33-2]
1948	611	diltiazem	INN	8.8e-06	6	PC3	HG-U133A	610611110806.C08	.H07.G08.E09.D10.B11.A12	GS3000	DMSO	Prestwick Chemical	134	Diltiazem hydrochloride [33286-22-5]
1949	611	loperamide	INN	7.8e-06	6	PC3	HG-U133A	610611110806.C09	.H07.G08.E09.D10.B11.A12	GS3000	DMSO	Prestwick Chemical	144	Loperamide hydrochloride [34552-83-5]
1950	611	josamycin	INN	4.8e-06	6	PC3	HG-U133A	610611110806.C10	.H07.G08.E09.D10.B11.A12	GS3000	DMSO	Prestwick Chemical	154	Josamycin [16846-24-5]
1951	611	trichostatin A		1e-07	6	PC3	HG-U133A	610611110806.C11	.H07.G08.E09.D10.B11.A12	GS3000	DMSO	Sigma-Aldrich	T8552	Trichostatin A, from Streptomyces sp.
1952	611	baclofen	INN	1.88e-05	6	PC3	HG-U133A	610611110806.C12	.H07.G08.E09.D10.B11.A12	GS3000	DMSO	Prestwick Chemical	85	Baclofen (R,S) [1134-47-0]
1953	611	lynestrenol	INN	1.4e-05	6	PC3	HG-U133A	610611110806.B07	.H07.G08.E09.D10.B11.A12	GS3000	DMSO	Prestwick Chemical	95	Lynestrenol [52-76-6]
1954	611	danazol	INN	1.18e-05	6	PC3	HG-U133A	610611110806.B08	.H07.G08.E09.D10.B11.A12	GS3000	DMSO	Prestwick Chemical	105	Danazol [17230-88-5]
1955	611	haloperidol	INN	1.06e-05	6	PC3	HG-U133A	610611110806.B09	.H07.G08.E09.D10.B11.A12	GS3000	DMSO	Prestwick Chemical	115	Haloperidol [52-86-8]
1956	611	perphenazine	INN	1e-05	6	PC3	HG-U133A	610611110806.B10	.H07.G08.E09.D10.B11.A12	GS3000	DMSO	Prestwick Chemical	125	Perphenazine [58-39-9]
1957	611	methotrexate	INN	8.8e-06	6	PC3	HG-U133A	610611110806.B12	.H07.G08.E09.D10.B11.A12	GS3000	DMSO	Prestwick Chemical	135	Methotrexate [59-05-2]
1958	611	chlortetracycline	INN	7.8e-06	6	PC3	HG-U133A	610611110806.A07	.H07.G08.E09.D10.B11.A12	GS3000	DMSO	Prestwick Chemical	145	Chlortetracycline hydrochloride [64-72-2]
1959	611	paclitaxel	INN	4.6e-06	6	PC3	HG-U133A	610611110806.A08	.H07.G08.E09.D10.B11.A12	GS3000	DMSO	Prestwick Chemical	155	Paclitaxel [33069-62-4]
1960	611	aciclovir	INN	1.78e-05	6	PC3	HG-U133A	610611110806.A09	.H07.G08.E09.D10.B11.A12	GS3000	DMSO	Prestwick Chemical	86	Acyclovir [59277-89-3]
1961	611	guanabenz	INN	1.38e-05	6	PC3	HG-U133A	610611110806.A10	.H07.G08.E09.D10.B11.A12	GS3000	DMSO	Prestwick Chemical	96	Guanabenz acetate [23256-50-0]
1962	611	lisuride	INN	1.18e-05	6	PC3	HG-U133A	610611110806.A11	.H07.G08.E09.D10.B11.A12	GS3000	DMSO	Prestwick Chemical	106	Lisuride (S)(-) [18016-80-3]
1963	612	sulfathiazole	INN	1.56e-05	6	HL60	HG-U133A	612613111306.H02	.H01.G02.E03.D04.B05.A06	GS3000	DMSO	Prestwick Chemical	16	Sulfathiazole [72-14-0]
1964	612	cimetidine	INN	1.58e-05	6	HL60	HG-U133A	612613111306.H03	.H01.G02.E03.D04.B05.A06	GS3000	DMSO	Prestwick Chemical	26	Cimetidine [51481-61-9]
1965	612	troleandomycin	INN	5e-06	6	HL60	HG-U133A	612613111306.H04	.H01.G02.E03.D04.B05.A06	GS3000	DMSO	Prestwick Chemical	36	Troleandomycin [2751-09-9]
1966	612	naphazoline	INN	1.62e-05	6	HL60	HG-U133A	612613111306.H05	.H01.G02.E03.D04.B05.A06	GS3000	DMSO	Prestwick Chemical	46	Naphazoline hydrochloride [550-99-2]
1967	612	sulpiride	INN	1.18e-05	6	HL60	HG-U133A	612613111306.H06	.H01.G02.E03.D04.B05.A06	GS3000	DMSO	Prestwick Chemical	56	Sulpiride [15676-16-1]
1968	612	minaprine	INN	1.08e-05	6	HL60	HG-U133A	612613111306.G01	.H01.G02.E03.D04.B05.A06	GS3000	DMSO	Prestwick Chemical	66	Minaprine dihydrochloride [25953-17-7]
1969	612	cinchocaine	INN	1.16e-05	6	HL60	HG-U133A	612613111306.G03	.H01.G02.E03.D04.B05.A06	GS3000	DMSO	Prestwick Chemical	76	Dibucaine [85-79-0]
1970	612	amiloride	INN	1.32e-05	6	HL60	HG-U133A	612613111306.G04	.H01.G02.E03.D04.B05.A06	GS3000	DMSO	Prestwick Chemical	7	Amiloride hydrochloride dihydrate [17440-83-4]
1971	612	trichostatin A		1e-07	6	HL60	HG-U133A	612613111306.G05	.H01.G02.E03.D04.B05.A06	GS3000	DMSO	Sigma-Aldrich	T8552	Trichostatin A, from Streptomyces sp.
1972	612	levodopa	INN	2.02e-05	6	HL60	HG-U133A	612613111306.G06	.H01.G02.E03.D04.B05.A06	GS3000	DMSO	Prestwick Chemical	17	Levodopa [59-92-7]
1973	612	doxylamine	INN	1.02e-05	6	HL60	HG-U133A	612613111306.F01	.H01.G02.E03.D04.B05.A06	GS3000	DMSO	Prestwick Chemical	27	Doxylamine succinate [562-10-7]
1974	612	pyrimethamine	INN	1.6e-05	6	HL60	HG-U133A	612613111306.F02	.H01.G02.E03.D04.B05.A06	GS3000	DMSO	Prestwick Chemical	37	Pyrimethamine [58-14-0]
1975	612	ticlopidine	INN	1.34e-05	6	HL60	HG-U133A	612613111306.F03	.H01.G02.E03.D04.B05.A06	GS3000	DMSO	Prestwick Chemical	47	Ticlopidine hydrochloride [53885-35-1]
1976	612	oxybuprocaine	INN	1.16e-05	6	HL60	HG-U133A	612613111306.F04	.H01.G02.E03.D04.B05.A06	GS3000	DMSO	Prestwick Chemical	57	Benoxinate hydrochloride [5987-82-6]
1977	612	miconazole	INN	9.6e-06	6	HL60	HG-U133A	612613111306.F05	.H01.G02.E03.D04.B05.A06	GS3000	DMSO	Prestwick Chemical	67	Miconazole [22916-47-8]
1978	612	prednisone	INN	1.12e-05	6	HL60	HG-U133A	612613111306.F06	.H01.G02.E03.D04.B05.A06	GS3000	DMSO	Prestwick Chemical	77	Prednisone [53-03-2]
1979	612	amprolium	INN	1.26e-05	6	HL60	HG-U133A	'612613111306.E01	.H01.G02.E03.D04.B05.A06	GS3000	DMSO	Prestwick Chemical	8	Amprolium hydrochloride [137-88-2]
1980	612	idoxuridine	INN	1.12e-05	6	HL60	HG-U133A	'612613111306.E02	.H01.G02.E03.D04.B05.A06	GS3000	DMSO	Prestwick Chemical	18	Idoxuridine [54-42-2]
1981	612	ethambutol	INN	1.44e-05	6	HL60	HG-U133A	'612613111306.E04	.H01.G02.E03.D04.B05.A06	GS3000	DMSO	Prestwick Chemical	28	Ethambutol dihydrochloride [1070-11-7]
1982	612	hexamethonium bromide	INN	1e-05	6	HL60	HG-U133A	'612613111306.E05	.H01.G02.E03.D04.B05.A06	GS3000	DMSO	Prestwick Chemical	38	Hexamethonium dibromide dihydrate [55-97-0]
1983	612	dicycloverine	INN	1.16e-05	6	HL60	HG-U133A	'612613111306.E06	.H01.G02.E03.D04.B05.A06	GS3000	DMSO	Prestwick Chemical	48	Dicyclomine hydrochloride [67-92-5]
1984	612	oxetacaine	INN	8.6e-06	6	HL60	HG-U133A	612613111306.D01	.H01.G02.E03.D04.B05.A06	GS3000	DMSO	Prestwick Chemical	58	Oxethazaine [126-27-2]
1985	612	isoxsuprine	INN	1.18e-05	6	HL60	HG-U133A	612613111306.D02	.H01.G02.E03.D04.B05.A06	GS3000	DMSO	Prestwick Chemical	68	Isoxsuprine hydrochloride [579-56-6]
1986	612	thioridazine	INN	9.8e-06	6	HL60	HG-U133A	612613111306.D03	.H01.G02.E03.D04.B05.A06	GS3000	DMSO	Prestwick Chemical	78	Thioridazine hydrochloride [130-61-0]
1987	612	hydrochlorothiazide	INN	1.34e-05	6	HL60	HG-U133A	612613111306.D05	.H01.G02.E03.D04.B05.A06	GS3000	DMSO	Prestwick Chemical	9	Hydrochlorothiazide [58-93-5]
1988	612	captopril	INN	1.72e-05	6	HL60	HG-U133A	612613111306.D06	.H01.G02.E03.D04.B05.A06	GS3000	DMSO	Prestwick Chemical	19	Captopril [62571-86-2]
1989	612	phenazone	INN	2.12e-05	6	HL60	HG-U133A	612613111306.C01	.H01.G02.E03.D04.B05.A06	GS3000	DMSO	Prestwick Chemical	29	Antipyrine [60-80-0]
1990	612	diflunisal	INN	1.6e-05	6	HL60	HG-U133A	612613111306.C02	.H01.G02.E03.D04.B05.A06	GS3000	DMSO	Prestwick Chemical	39	Diflunisal [22494-42-4]
1991	612	amylocaine		1.48e-05	6	HL60	HG-U133A	612613111306.C03	.H01.G02.E03.D04.B05.A06	GS3000	DMSO	Prestwick Chemical	49	Amyleine hydrochloride [532-59-2]
1992	612	pheniramine	INN	1.12e-05	6	HL60	HG-U133A	612613111306.C04	.H01.G02.E03.D04.B05.A06	GS3000	DMSO	Prestwick Chemical	59	Pheniramine maleate [132-20-7]
1993	612	acebutolol	INN	1.08e-05	6	HL60	HG-U133A	612613111306.C05	.H01.G02.E03.D04.B05.A06	GS3000	DMSO	Prestwick Chemical	69	Acebutolol hydrochloride [34381-68-5]
1994	612	diphemanil metilsulfate	INN	1.02e-05	6	HL60	HG-U133A	612613111306.C06	.H01.G02.E03.D04.B05.A06	GS3000	DMSO	Prestwick Chemical	79	Diphemanil methylsulfate [62-97-5]
1995	612	sulfaguanidine	INN	1.86e-05	6	HL60	HG-U133A	612613111306.B01	.H01.G02.E03.D04.B05.A06	GS3000	DMSO	Prestwick Chemical	10	Sulfaguanidine [57-67-0]
1996	612	minoxidil	INN	1.92e-05	6	HL60	HG-U133A	612613111306.B02	.H01.G02.E03.D04.B05.A06	GS3000	DMSO	Prestwick Chemical	20	Minoxidil [38304-91-5]
1997	612	4-hydroxyphenazone		1.96e-05	6	HL60	HG-U133A	612613111306.B03	.H01.G02.E03.D04.B05.A06	GS3000	DMSO	Prestwick Chemical	30	Antipyrine, 4-hydroxy [1672-63-5]
1998	612	niclosamide	INN	1.22e-05	6	HL60	HG-U133A	612613111306.B04	.H01.G02.E03.D04.B05.A06	GS3000	DMSO	Prestwick Chemical	40	Niclosamide [50-65-7]
1999	612	lidocaine	INN	1.48e-05	6	HL60	HG-U133A	612613111306.B06	.H01.G02.E03.D04.B05.A06	GS3000	DMSO	Prestwick Chemical	50	Lidocaone hydrochloride [73-78-9]
2000	612	tolazoline	INN	2.04e-05	6	HL60	HG-U133A	612613111306.A01	.H01.G02.E03.D04.B05.A06	GS3000	DMSO	Prestwick Chemical	60	Tolazoline hydrochloride [59-97-2]
2001	612	tolnaftate	INN	1.3e-05	6	HL60	HG-U133A	612613111306.A02	.H01.G02.E03.D04.B05.A06	GS3000	DMSO	Prestwick Chemical	70	Tolnaftate [2398-96-1]
2002	612	trimethobenzamide	INN	9.4e-06	6	HL60	HG-U133A	612613111306.A03	.H01.G02.E03.D04.B05.A06	GS3000	DMSO	Prestwick Chemical	80	Trimethobenzamide hydrochloride [554-92-7]
2003	612	metronidazole	INN	2.34e-05	6	HL60	HG-U133A	612613111306.A04	.H01.G02.E03.D04.B05.A06	GS3000	DMSO	Prestwick Chemical	81	Metronidazole [443-48-1]
2004	612	khellin	INN	1.54e-05	6	HL60	HG-U133A	612613111306.A05	.H01.G02.E03.D04.B05.A06	GS3000	DMSO	Prestwick Chemical	91	Khellin [82-02-0]
2005	613	apomorphine		6.4e-06	6	HL60	HG-U133A	612613111306.H08	.H07.G08.E09.D10.B11.A12	GS3000	DMSO	Prestwick Chemical	101	Apomorphine hydrochloride hemihydrate [41372-20-7]
2006	613	naloxone	INN	1.1e-05	6	HL60	HG-U133A	612613111306.H09	.H07.G08.E09.D10.B11.A12	GS3000	DMSO	Prestwick Chemical	111	Naloxone hydrochloride [357-08-4]
2007	613	bromocriptine	INN	5.4e-06	6	HL60	HG-U133A	612613111306.H10	.H07.G08.E09.D10.B11.A12	GS3000	DMSO	Prestwick Chemical	121	Bromocryptine mesylate [22260-51-1]
2008	613	glipizide	INN	9e-06	6	HL60	HG-U133A	612613111306.H11	.H07.G08.E09.D10.B11.A12	GS3000	DMSO	Prestwick Chemical	131	Glipizide [29094-61-9]
2009	613	verapamil	INN	8.2e-06	6	HL60	HG-U133A	612613111306.H12	.H07.G08.E09.D10.B11.A12	GS3000	DMSO	Prestwick Chemical	141	Verapamyl hydrochloride [152-11-4]
2010	613	erythromycin	INN	5.4e-06	6	HL60	HG-U133A	612613111306.G07	.H07.G08.E09.D10.B11.A12	GS3000	DMSO	Prestwick Chemical	151	Erythromycin [114-07-8]
2011	613	cotinine	INN	2.26e-05	6	HL60	HG-U133A	612613111306.G09	.H07.G08.E09.D10.B11.A12	GS3000	DMSO	Prestwick Chemical	82	Cotinine (-) [486-56-6]
2012	613	zimeldine	INN	9.8e-06	6	HL60	HG-U133A	612613111306.G10	.H07.G08.E09.D10.B11.A12	GS3000	DMSO	Prestwick Chemical	92	Zimelidine dihydrochloride monohydrate [61129-30-4]
2013	613	amoxapine	INN	1.28e-05	6	HL60	HG-U133A	612613111306.G11	.H07.G08.E09.D10.B11.A12	GS3000	DMSO	Prestwick Chemical	102	Amoxapine [14028-44-5]
2014	613	metolazone	INN	1.1e-05	6	HL60	HG-U133A	612613111306.G12	.H07.G08.E09.D10.B11.A12	GS3000	DMSO	Prestwick Chemical	112	Metolazone [17560-51-9]
2015	613	metanephrine		1.72e-05	6	HL60	HG-U133A	612613111306.F07	.H07.G08.E09.D10.B11.A12	GS3000	DMSO	Prestwick Chemical	122	Metanephrine hydrochloride DL [881-95-8]
2016	613	loxapine	INN	9e-06	6	HL60	HG-U133A	612613111306.F08	.H07.G08.E09.D10.B11.A12	GS3000	DMSO	Prestwick Chemical	132	Loxapine succinate [27833-64-3]
2017	613	dipyridamole	INN	8e-06	6	HL60	HG-U133A	612613111306.F09	.H07.G08.E09.D10.B11.A12	GS3000	DMSO	Prestwick Chemical	142	Dipyridamole [58-32-2]
2018	613	oleandomycin	INN	5e-06	6	HL60	HG-U133A	612613111306.F10	.H07.G08.E09.D10.B11.A12	GS3000	DMSO	Prestwick Chemical	152	Oleandomycin phosphate [7060-74-4]
2019	613	edrophonium chloride	INN	1.98e-05	6	HL60	HG-U133A	612613111306.F11	.H07.G08.E09.D10.B11.A12	GS3000	DMSO	Prestwick Chemical	83	Edrophonium chloride [116-38-1]
2020	613	azacyclonol	INN	1.5e-05	6	HL60	HG-U133A	612613111306.F12	.H07.G08.E09.D10.B11.A12	GS3000	DMSO	Prestwick Chemical	93	Azacyclonol [115-46-8]
2021	613	cyproheptadine	INN	1.24e-05	6	HL60	HG-U133A	'612613111306.E07	.H07.G08.E09.D10.B11.A12	GS3000	DMSO	Prestwick Chemical	103	Cyproheptadine hydrochloride [969-33-5]
2022	613	ciprofloxacin	INN	1.08e-05	6	HL60	HG-U133A	'612613111306.E08	.H07.G08.E09.D10.B11.A12	GS3000	DMSO	Prestwick Chemical	113	Ciprofloxacin hydrochloride [93107-08-5]
2023	613	dehydrocholic acid	INN	9.6e-06	6	HL60	HG-U133A	'612613111306.E10	.H07.G08.E09.D10.B11.A12	GS3000	DMSO	Prestwick Chemical	123	Dehydrocholic acid [81-23-2]
2024	613	hydroxyzine	INN	9e-06	6	HL60	HG-U133A	'612613111306.E11	.H07.G08.E09.D10.B11.A12	GS3000	DMSO	Prestwick Chemical	133	Hydroxyzine dihydrochloride [2192-20-3]
2025	613	chlorhexidine	INN	8e-06	6	HL60	HG-U133A	'612613111306.E12	.H07.G08.E09.D10.B11.A12	GS3000	DMSO	Prestwick Chemical	143	Chlorhexidine [55-56-1]
2026	613	midecamycin	INN	5e-06	6	HL60	HG-U133A	612613111306.D07	.H07.G08.E09.D10.B11.A12	GS3000	DMSO	Prestwick Chemical	153	Midecamycin [35457-80-8]
2027	613	moroxydine	INN	1.92e-05	6	HL60	HG-U133A	612613111306.D08	.H07.G08.E09.D10.B11.A12	GS3000	DMSO	Prestwick Chemical	84	Moroxidine hydrochloride [3160-91-6]
2028	613	azathioprine	INN	1.44e-05	6	HL60	HG-U133A	612613111306.D09	.H07.G08.E09.D10.B11.A12	GS3000	DMSO	Prestwick Chemical	94	Azathioprine [446-86-6]
2029	613	famotidine	INN	1.18e-05	6	HL60	HG-U133A	612613111306.D11	.H07.G08.E09.D10.B11.A12	GS3000	DMSO	Prestwick Chemical	104	Famotidine [76824-35-6]
2030	613	ampicillin	INN	1e-05	6	HL60	HG-U133A	612613111306.D12	.H07.G08.E09.D10.B11.A12	GS3000	DMSO	Prestwick Chemical	114	Ampicillin trihydrate [7177-48-2]
2031	613	hesperetin		1.32e-05	6	HL60	HG-U133A	612613111306.C07	.H07.G08.E09.D10.B11.A12	GS3000	DMSO	Prestwick Chemical	124	Hesperetin [520-33-2]
2032	613	diltiazem	INN	8.8e-06	6	HL60	HG-U133A	612613111306.C08	.H07.G08.E09.D10.B11.A12	GS3000	DMSO	Prestwick Chemical	134	Diltiazem hydrochloride [33286-22-5]
2033	613	loperamide	INN	7.8e-06	6	HL60	HG-U133A	612613111306.C09	.H07.G08.E09.D10.B11.A12	GS3000	DMSO	Prestwick Chemical	144	Loperamide hydrochloride [34552-83-5]
2034	613	josamycin	INN	4.8e-06	6	HL60	HG-U133A	612613111306.C10	.H07.G08.E09.D10.B11.A12	GS3000	DMSO	Prestwick Chemical	154	Josamycin [16846-24-5]
2035	613	trichostatin A		1e-07	6	HL60	HG-U133A	612613111306.C11	.H07.G08.E09.D10.B11.A12	GS3000	DMSO	Sigma-Aldrich	T8552	Trichostatin A, from Streptomyces sp.
2036	613	baclofen	INN	1.88e-05	6	HL60	HG-U133A	612613111306.C12	.H07.G08.E09.D10.B11.A12	GS3000	DMSO	Prestwick Chemical	85	Baclofen (R,S) [1134-47-0]
2037	613	lynestrenol	INN	1.4e-05	6	HL60	HG-U133A	612613111306.B07	.H07.G08.E09.D10.B11.A12	GS3000	DMSO	Prestwick Chemical	95	Lynestrenol [52-76-6]
2038	613	danazol	INN	1.18e-05	6	HL60	HG-U133A	612613111306.B08	.H07.G08.E09.D10.B11.A12	GS3000	DMSO	Prestwick Chemical	105	Danazol [17230-88-5]
2039	613	haloperidol	INN	1.06e-05	6	HL60	HG-U133A	612613111306.B09	.H07.G08.E09.D10.B11.A12	GS3000	DMSO	Prestwick Chemical	115	Haloperidol [52-86-8]
2040	613	perphenazine	INN	1e-05	6	HL60	HG-U133A	612613111306.B10	.H07.G08.E09.D10.B11.A12	GS3000	DMSO	Prestwick Chemical	125	Perphenazine [58-39-9]
2041	613	methotrexate	INN	8.8e-06	6	HL60	HG-U133A	612613111306.B12	.H07.G08.E09.D10.B11.A12	GS3000	DMSO	Prestwick Chemical	135	Methotrexate [59-05-2]
2042	613	chlortetracycline	INN	7.8e-06	6	HL60	HG-U133A	612613111306.A07	.H07.G08.E09.D10.B11.A12	GS3000	DMSO	Prestwick Chemical	145	Chlortetracycline hydrochloride [64-72-2]
2043	613	paclitaxel	INN	4.6e-06	6	HL60	HG-U133A	612613111306.A08	.H07.G08.E09.D10.B11.A12	GS3000	DMSO	Prestwick Chemical	155	Paclitaxel [33069-62-4]
2044	613	aciclovir	INN	1.78e-05	6	HL60	HG-U133A	612613111306.A09	.H07.G08.E09.D10.B11.A12	GS3000	DMSO	Prestwick Chemical	86	Acyclovir [59277-89-3]
2045	613	guanabenz	INN	1.38e-05	6	HL60	HG-U133A	612613111306.A10	.H07.G08.E09.D10.B11.A12	GS3000	DMSO	Prestwick Chemical	96	Guanabenz acetate [23256-50-0]
2046	613	lisuride	INN	1.18e-05	6	HL60	HG-U133A	612613111306.A11	.H07.G08.E09.D10.B11.A12	GS3000	DMSO	Prestwick Chemical	106	Lisuride (S)(-) [18016-80-3]
2047	616	naltrexone	INN	9.6e-06	6	PC3	HT_HG-U133A	5500024024213121906561.H02	.H01.G02.E03.D04.B05.A06	Axon ImageXpress	DMSO	Prestwick Chemical	116	Naltrexone hydrochloride dihydrate [16676-29-2]
2048	616	mefloquine	INN	9.6e-06	6	PC3	HT_HG-U133A	5500024024213121906561.H03	.H01.G02.E03.D04.B05.A06	Axon ImageXpress	DMSO	Prestwick Chemical	126	Mefloquine hydrochloride [51773-92-3]
2049	616	astemizole	INN	8.8e-06	6	PC3	HT_HG-U133A	5500024024213121906561.H04	.H01.G02.E03.D04.B05.A06	Axon ImageXpress	DMSO	Prestwick Chemical	136	Astemizole [68844-77-9]
2050	616	tamoxifen	INN	7e-06	6	PC3	HT_HG-U133A	5500024024213121906561.H05	.H01.G02.E03.D04.B05.A06	Axon ImageXpress	DMSO	Prestwick Chemical	146	Tamoxifen citrate [54965-24-1]
2051	616	ivermectin	INN	4.6e-06	6	PC3	HT_HG-U133A	5500024024213121906561.H06	.H01.G02.E03.D04.B05.A06	Axon ImageXpress	DMSO	Prestwick Chemical	156	Ivermectin [70288-86-7]
2052	616	diazoxide	INN	1.74e-05	6	PC3	HT_HG-U133A	5500024024213121906561.G01	.H01.G02.E03.D04.B05.A06	Axon ImageXpress	DMSO	Prestwick Chemical	87	Diazoxide [364-98-7]
2053	616	disulfiram	INN	1.34e-05	6	PC3	HT_HG-U133A	5500024024213121906561.G03	.H01.G02.E03.D04.B05.A06	Axon ImageXpress	DMSO	Prestwick Chemical	97	Disulfiram [97-77-8]
2054	616	atropine oxide	INN	1.18e-05	6	PC3	HT_HG-U133A	5500024024213121906561.G04	.H01.G02.E03.D04.B05.A06	Axon ImageXpress	DMSO	Prestwick Chemical	107	Atropine-N-oxide hydrochloride [4574-60-1]
2055	616	chlorphenamine	INN	1.02e-05	6	PC3	HT_HG-U133A	5500024024213121906561.G05	.H01.G02.E03.D04.B05.A06	Axon ImageXpress	DMSO	Prestwick Chemical	117	Chlorpheniramine maleate [113-92-8]
2056	616	isoconazole	INN	9.6e-06	6	PC3	HT_HG-U133A	5500024024213121906561.G06	.H01.G02.E03.D04.B05.A06	Axon ImageXpress	DMSO	Prestwick Chemical	127	Isoconazole [27523-40-6]
2057	616	clindamycin	INN	8.6e-06	6	PC3	HT_HG-U133A	5500024024213121906561.F01	.H01.G02.E03.D04.B05.A06	Axon ImageXpress	DMSO	Prestwick Chemical	137	Clindamycin hydrochloride [21462-39-5]
2058	616	nicergoline	INN	8.2e-06	6	PC3	HT_HG-U133A	5500024024213121906561.F02	.H01.G02.E03.D04.B05.A06	Axon ImageXpress	DMSO	Prestwick Chemical	147	Nicergoline
2059	616	gallamine triethiodide	INN	4.4e-06	6	PC3	HT_HG-U133A	5500024024213121906561.F03	.H01.G02.E03.D04.B05.A06	Axon ImageXpress	DMSO	Prestwick Chemical	157	Gallamine triethiodide [65-29-2]
2060	616	aminophenazone	INN	1.72e-05	6	PC3	HT_HG-U133A	5500024024213121906561.F04	.H01.G02.E03.D04.B05.A06	Axon ImageXpress	DMSO	Prestwick Chemical	88	Amidopyrine [58-15-1]
2061	616	acetylsalicylsalicylic acid		1.34e-05	6	PC3	HT_HG-U133A	5500024024213121906561.F05	.H01.G02.E03.D04.B05.A06	Axon ImageXpress	DMSO	Prestwick Chemical	98	Acetylsalicylsalicylic acid [530-75-6]
2062	616	nomifensine	INN	1.12e-05	6	PC3	HT_HG-U133A	5500024024213121906561.F06	.H01.G02.E03.D04.B05.A06	Axon ImageXpress	DMSO	Prestwick Chemical	108	Nomifensine maleate [32795-47-4]
2063	616	nalbuphine	INN	1.02e-05	6	PC3	HT_HG-U133A	'5500024024213121906561.E01	.H01.G02.E03.D04.B05.A06	Axon ImageXpress	DMSO	Prestwick Chemical	118	Nalbuphine hydrochloride [23277-43-2]
2064	616	spironolactone	INN	9.6e-06	6	PC3	HT_HG-U133A	'5500024024213121906561.E02	.H01.G02.E03.D04.B05.A06	Axon ImageXpress	DMSO	Prestwick Chemical	128	Spironolactone [52-01-7]
2065	616	canrenoic acid	INN	1e-05	6	PC3	HT_HG-U133A	'5500024024213121906561.E05	.H01.G02.E03.D04.B05.A06	Axon ImageXpress	DMSO	Prestwick Chemical	148	Canrenoic acid potassium salt [2181-04-6]
2066	616	neomycin	INN	4.2e-06	6	PC3	HT_HG-U133A	'5500024024213121906561.E06	.H01.G02.E03.D04.B05.A06	Axon ImageXpress	DMSO	Prestwick Chemical	158	Neomycin sulfate [1405-10-3]
2067	616	ursolic acid		8.8e-06	6	PC3	HT_HG-U133A	5500024024213121906561.D01	.H01.G02.E03.D04.B05.A06	Axon ImageXpress	DMSO	Prestwick Chemical	89	Ursolic acid [77-52-1]
2068	616	mianserin	INN	1.32e-05	6	PC3	HT_HG-U133A	5500024024213121906561.D02	.H01.G02.E03.D04.B05.A06	Axon ImageXpress	DMSO	Prestwick Chemical	99	Mianserine hydrochloride [21535-47-7]
2069	616	dizocilpine	INN	1.18e-05	6	PC3	HT_HG-U133A	5500024024213121906561.D03	.H01.G02.E03.D04.B05.A06	Axon ImageXpress	DMSO	Prestwick Chemical	109	Dizocilpine maleate [77086-22-7]
2070	616	picotamide		1.02e-05	6	PC3	HT_HG-U133A	5500024024213121906561.D05	.H01.G02.E03.D04.B05.A06	Axon ImageXpress	DMSO	Prestwick Chemical	119	Picotamide monohydrate [80530-63-8]
2071	616	pirenzepine	INN	9.4e-06	6	PC3	HT_HG-U133A	5500024024213121906561.D06	.H01.G02.E03.D04.B05.A06	Axon ImageXpress	DMSO	Prestwick Chemical	129	Pirenzepine dihydrochloride [29868-97-1]
2072	616	cefotaxime	INN	8.4e-06	6	PC3	HT_HG-U133A	5500024024213121906561.C01	.H01.G02.E03.D04.B05.A06	Axon ImageXpress	DMSO	Prestwick Chemical	139	Cefotaxime sodium salt [64485-93-4]
2073	616	thioproperazine	INN	6.2e-06	6	PC3	HT_HG-U133A	5500024024213121906561.C02	.H01.G02.E03.D04.B05.A06	Axon ImageXpress	DMSO	Prestwick Chemical	149	Thioproperazine dimesylate [2347-80-0]
2074	616	dihydrostreptomycin	INN	2.8e-06	6	PC3	HT_HG-U133A	5500024024213121906561.C03	.H01.G02.E03.D04.B05.A06	Axon ImageXpress	DMSO	Prestwick Chemical	159	Dihydrostreptomycin sulfate [5490-27-7]
2075	616	pindolol	INN	1.62e-05	6	PC3	HT_HG-U133A	5500024024213121906561.C04	.H01.G02.E03.D04.B05.A06	Axon ImageXpress	DMSO	Prestwick Chemical	90	Pindolol [13523-86-9]
2076	616	nocodazole	INN	1.32e-05	6	PC3	HT_HG-U133A	5500024024213121906561.C05	.H01.G02.E03.D04.B05.A06	Axon ImageXpress	DMSO	Prestwick Chemical	100	Nocodazole [31430-18-9]
2077	616	acenocoumarol	INN	1.14e-05	6	PC3	HT_HG-U133A	5500024024213121906561.C06	.H01.G02.E03.D04.B05.A06	Axon ImageXpress	DMSO	Prestwick Chemical	110	Acenocoumarol [152-72-7]
2078	616	triamcinolone	INN	1.02e-05	6	PC3	HT_HG-U133A	5500024024213121906561.B01	.H01.G02.E03.D04.B05.A06	Axon ImageXpress	DMSO	Prestwick Chemical	120	Triamcinolone [124-94-7]
2079	616	dexamethasone	INN	9.2e-06	6	PC3	HT_HG-U133A	5500024024213121906561.B02	.H01.G02.E03.D04.B05.A06	Axon ImageXpress	DMSO	Prestwick Chemical	130	Dexamethasone acetate [1177-87-3]
2080	616	tetracycline	INN	8.4e-06	6	PC3	HT_HG-U133A	5500024024213121906561.B03	.H01.G02.E03.D04.B05.A06	Axon ImageXpress	DMSO	Prestwick Chemical	140	Tetracycline hydrochloride [64-75-5]
2081	616	dihydroergotamine	INN	3e-06	6	PC3	HT_HG-U133A	5500024024213121906561.B04	.H01.G02.E03.D04.B05.A06	Axon ImageXpress	DMSO	Prestwick Chemical	150	Dihydroergotamine tartrate [5989-77-5]
2082	616	gentamicin	INN	2.6e-06	6	PC3	HT_HG-U133A	5500024024213121906561.B06	.H01.G02.E03.D04.B05.A06	Axon ImageXpress	DMSO	Prestwick Chemical	160	Gentamicine sulfate [1405-41-0]
2083	616	isoniazid	INN	2.92e-05	6	PC3	HT_HG-U133A	5500024024213121906561.A01	.H01.G02.E03.D04.B05.A06	Axon ImageXpress	DMSO	Prestwick Chemical	161	Isoniazid [54-85-3]
2084	616	trichostatin A		1e-07	6	PC3	HT_HG-U133A	5500024024213121906561.A02	.H01.G02.E03.D04.B05.A06	Axon ImageXpress	DMSO	Sigma-Aldrich	T8552	Trichostatin A, from Streptomyces sp.
2085	616	tranexamic acid	INN	2.54e-05	6	PC3	HT_HG-U133A	5500024024213121906561.A03	.H01.G02.E03.D04.B05.A06	Axon ImageXpress	DMSO	Prestwick Chemical	171	Tranexamic acid [1197-18-8]
2086	616	ampyrone		1.96e-05	6	PC3	HT_HG-U133A	5500024024213121906561.A04	.H01.G02.E03.D04.B05.A06	Axon ImageXpress	DMSO	Prestwick Chemical	181	Ampyrone [83-07-8]
2087	616	midodrine	INN	1.38e-05	6	PC3	HT_HG-U133A	5500024024213121906561.A05	.H01.G02.E03.D04.B05.A06	Axon ImageXpress	DMSO	Prestwick Chemical	191	Midodrine hydrochloride [3092-17-9]
2088	617	ranitidine	INN	1.14e-05	6	PC3	HT_HG-U133A	5500024024213121906561.H08	.H07.G08.E09.D10.B11.A12	Axon ImageXpress	DMSO	Prestwick Chemical	201	Ranitidine hydrochloride [66357-59-3]
2089	617	piroxicam	INN	1.2e-05	6	PC3	HT_HG-U133A	5500024024213121906561.H09	.H07.G08.E09.D10.B11.A12	Axon ImageXpress	DMSO	Prestwick Chemical	211	Piroxicam [36322-90-4]
2090	617	norfloxacin	INN	1.26e-05	6	PC3	HT_HG-U133A	5500024024213121906561.H10	.H07.G08.E09.D10.B11.A12	Axon ImageXpress	DMSO	Prestwick Chemical	221	Norfloxacin [70458-96-7]
2091	617	etodolac	INN	1.4e-05	6	PC3	HT_HG-U133A	5500024024213121906561.H11	.H07.G08.E09.D10.B11.A12	Axon ImageXpress	DMSO	Prestwick Chemical	231	Etodolac [41340-25-4]
2092	617	pentetrazol	INN	2.9e-05	6	PC3	HT_HG-U133A	5500024024213121906561.H12	.H07.G08.E09.D10.B11.A12	Axon ImageXpress	DMSO	Prestwick Chemical	162	Pentylenetetrazole [54-95-5]
2093	617	etofylline	INN	1.78e-05	6	PC3	HT_HG-U133A	5500024024213121906561.G07	.H07.G08.E09.D10.B11.A12	Axon ImageXpress	DMSO	Prestwick Chemical	172	Etofylline [519-37-9]
2094	617	levamisole	INN	1.66e-05	6	PC3	HT_HG-U133A	5500024024213121906561.G09	.H07.G08.E09.D10.B11.A12	Axon ImageXpress	DMSO	Prestwick Chemical	182	Levamisole hydrochloride [16595-80-5]
2095	617	thalidomide	INN	1.54e-05	6	PC3	HT_HG-U133A	5500024024213121906561.G10	.H07.G08.E09.D10.B11.A12	Axon ImageXpress	DMSO	Prestwick Chemical	192	Thalidomide [50-35-1]
2096	617	tiratricol	INN	6.4e-06	6	PC3	HT_HG-U133A	5500024024213121906561.G11	.H07.G08.E09.D10.B11.A12	Axon ImageXpress	DMSO	Prestwick Chemical	202	Tiratricol, 3,3',5-triiodothyroacetic acid [51-24-1]
2097	617	pyrantel	INN	1.12e-05	6	PC3	HT_HG-U133A	5500024024213121906561.G12	.H07.G08.E09.D10.B11.A12	Axon ImageXpress	DMSO	Prestwick Chemical	212	Pyrantel tartrate [33401-94-4]
2098	617	antimycin A		7.2e-06	6	PC3	HT_HG-U133A	5500024024213121906561.F07	.H07.G08.E09.D10.B11.A12	Axon ImageXpress	DMSO	Prestwick Chemical	222	Antimycin A [1397-94-0]
2099	617	scopolamine N-oxide		1e-05	6	PC3	HT_HG-U133A	5500024024213121906561.F08	.H07.G08.E09.D10.B11.A12	Axon ImageXpress	DMSO	Prestwick Chemical	232	Scopolamin-N-oxide hydrobromide [6106-81-6]
2100	617	chlorzoxazone	INN	2.36e-05	6	PC3	HT_HG-U133A	5500024024213121906561.F09	.H07.G08.E09.D10.B11.A12	Axon ImageXpress	DMSO	Prestwick Chemical	163	Chlorzoxazone [95-25-0]
2101	617	tranylcypromine	INN	2.36e-05	6	PC3	HT_HG-U133A	5500024024213121906561.F10	.H07.G08.E09.D10.B11.A12	Axon ImageXpress	DMSO	Prestwick Chemical	173	Tranylcypromine hydrochloride [1986-47-6]
2102	617	pargyline	INN	2.04e-05	6	PC3	HT_HG-U133A	5500024024213121906561.F11	.H07.G08.E09.D10.B11.A12	Axon ImageXpress	DMSO	Prestwick Chemical	183	Pargyline hydrochloride [306-07-0]
2103	617	oxolinic acid	INN	1.54e-05	6	PC3	HT_HG-U133A	5500024024213121906561.F12	.H07.G08.E09.D10.B11.A12	Axon ImageXpress	DMSO	Prestwick Chemical	193	Oxolinic acid [14698-29-4]
2104	617	flufenamic acid	INN	1.42e-05	6	PC3	HT_HG-U133A	'5500024024213121906561.E07	.H07.G08.E09.D10.B11.A12	Axon ImageXpress	DMSO	Prestwick Chemical	203	Flufenamic acid [530-78-9]
2105	617	trichostatin A		1e-07	6	PC3	HT_HG-U133A	'5500024024213121906561.E08	.H07.G08.E09.D10.B11.A12	Axon ImageXpress	DMSO	Sigma-Aldrich	T8552	Trichostatin A, from Streptomyces sp.
2106	617	fenspiride	INN	1.34e-05	6	PC3	HT_HG-U133A	'5500024024213121906561.E10	.H07.G08.E09.D10.B11.A12	Axon ImageXpress	DMSO	Prestwick Chemical	213	Fenspiride hydrochloride [5053-08-7]
2107	617	xylometazoline	INN	1.42e-05	6	PC3	HT_HG-U133A	'5500024024213121906561.E11	.H07.G08.E09.D10.B11.A12	Axon ImageXpress	DMSO	Prestwick Chemical	223	Xylometazoline hydrochloride [1218-35-5]
2108	617	hyoscyamine		1.38e-05	6	PC3	HT_HG-U133A	'5500024024213121906561.E12	.H07.G08.E09.D10.B11.A12	Axon ImageXpress	DMSO	Prestwick Chemical	233	Hyoscyamine (L) [101-31-5]
2109	617	ornidazole	INN	1.82e-05	6	PC3	HT_HG-U133A	5500024024213121906561.D07	.H07.G08.E09.D10.B11.A12	Axon ImageXpress	DMSO	Prestwick Chemical	164	Ornidazole [16773-42-5]
2110	617	alverine	INN	8.4e-06	6	PC3	HT_HG-U133A	5500024024213121906561.D08	.H07.G08.E09.D10.B11.A12	Axon ImageXpress	DMSO	Prestwick Chemical	174	Alverine citrate salt [5560-59-8]
2111	617	methocarbamol	INN	1.66e-05	6	PC3	HT_HG-U133A	5500024024213121906561.D09	.H07.G08.E09.D10.B11.A12	Axon ImageXpress	DMSO	Prestwick Chemical	184	Methocarbamol [532-03-6]
2112	617	nimesulide	INN	1.3e-05	6	PC3	HT_HG-U133A	5500024024213121906561.D11	.H07.G08.E09.D10.B11.A12	Axon ImageXpress	DMSO	Prestwick Chemical	194	Nimesulide [51803-78-2]
2113	617	gemfibrozil	INN	1.6e-05	6	PC3	HT_HG-U133A	5500024024213121906561.C07	.H07.G08.E09.D10.B11.A12	Axon ImageXpress	DMSO	Prestwick Chemical	214	Gemfibrozil [25812-30-0]
2114	617	oxymetazoline	INN	1.34e-05	6	PC3	HT_HG-U133A	5500024024213121906561.C08	.H07.G08.E09.D10.B11.A12	Axon ImageXpress	DMSO	Prestwick Chemical	224	Oxymetazoline hydrochloride [2315-02-8]
2115	617	chlorphenesin	INN	1.62e-05	6	PC3	HT_HG-U133A	5500024024213121906561.C09	.H07.G08.E09.D10.B11.A12	Axon ImageXpress	DMSO	Prestwick Chemical	234	Chlorphensin carbamate [886-74-8]
2116	617	ethosuximide	INN	2.84e-05	6	PC3	HT_HG-U133A	5500024024213121906561.C10	.H07.G08.E09.D10.B11.A12	Axon ImageXpress	DMSO	Prestwick Chemical	165	Ethosuximide [77-67-8]
2117	617	aceclofenac	INN	1.12e-05	6	PC3	HT_HG-U133A	5500024024213121906561.C11	.H07.G08.E09.D10.B11.A12	Axon ImageXpress	DMSO	Prestwick Chemical	175	Aceclofenac [89796-99-6]
2118	617	aztreonam	INN	9.2e-06	6	PC3	HT_HG-U133A	5500024024213121906561.C12	.H07.G08.E09.D10.B11.A12	Axon ImageXpress	DMSO	Prestwick Chemical	185	Aztreonam [78110-38-0]
2119	617	hydrastinine		1.64e-05	6	PC3	HT_HG-U133A	5500024024213121906561.B07	.H07.G08.E09.D10.B11.A12	Axon ImageXpress	DMSO	Prestwick Chemical	195	Hydrastinine hydrochloride [4884-68-8]
2120	617	tolfenamic acid	INN	1.52e-05	6	PC3	HT_HG-U133A	5500024024213121906561.B08	.H07.G08.E09.D10.B11.A12	Axon ImageXpress	DMSO	Prestwick Chemical	205	Tolfenamic acid [13710-19-5]
2121	617	mefexamide	INN	1.26e-05	6	PC3	HT_HG-U133A	5500024024213121906561.B09	.H07.G08.E09.D10.B11.A12	Axon ImageXpress	DMSO	Prestwick Chemical	215	Mefexamide hydrochloride [3413-64-7]
2122	617	nifenazone	INN	1.3e-05	6	PC3	HT_HG-U133A	5500024024213121906561.B10	.H07.G08.E09.D10.B11.A12	Axon ImageXpress	DMSO	Prestwick Chemical	225	Nifenazone [2139-47-1]
2123	617	metampicillin	INN	1.04e-05	6	PC3	HT_HG-U133A	5500024024213121906561.B12	.H07.G08.E09.D10.B11.A12	Axon ImageXpress	DMSO	Prestwick Chemical	235	Metampicillin sodium salt [6489-61-8]
2124	617	mafenide	INN	1.8e-05	6	PC3	HT_HG-U133A	5500024024213121906561.A07	.H07.G08.E09.D10.B11.A12	Axon ImageXpress	DMSO	Prestwick Chemical	166	Mafenide hydrochloride [138-37-4]
2125	617	iproniazid	INN	1.44e-05	6	PC3	HT_HG-U133A	5500024024213121906561.A08	.H07.G08.E09.D10.B11.A12	Axon ImageXpress	DMSO	Prestwick Chemical	176	Iproniazide phosphate [305-33-9]
2126	617	cloxacillin	INN	8.8e-06	6	PC3	HT_HG-U133A	5500024024213121906561.A09	.H07.G08.E09.D10.B11.A12	Axon ImageXpress	DMSO	Prestwick Chemical	186	Cloxacillin sodium salt [642-78-4]
2127	617	pentoxifylline	INN	1.44e-05	6	PC3	HT_HG-U133A	5500024024213121906561.A10	.H07.G08.E09.D10.B11.A12	Axon ImageXpress	DMSO	Prestwick Chemical	196	Pentoxifylline [6493-05-6]
2128	617	meclofenamic acid	INN	1.18e-05	6	PC3	HT_HG-U133A	5500024024213121906561.A11	.H07.G08.E09.D10.B11.A12	Axon ImageXpress	DMSO	Prestwick Chemical	206	Meclofenamic acid sodium salt monohydrate [6385-02-0]
2129	644	retrorsine		1.14e-05	6	HL60	HT_HG-U133A	5500024024213121906559.H02	.H01.G02.E03.D04.B05.A06	Axon ImageXpress	DMSO	Prestwick Chemical	637	Retrorsine [480-54-6]
2130	644	rescinnamine	INN	6.4e-06	6	HL60	HT_HG-U133A	5500024024213121906559.H03	.H01.G02.E03.D04.B05.A06	Axon ImageXpress	DMSO	Prestwick Chemical	568	Rescinnamin [24815-24-5]
2131	644	galantamine	INN	1.08e-05	6	HL60	HT_HG-U133A	5500024024213121906559.H05	.H01.G02.E03.D04.B05.A06	Axon ImageXpress	DMSO	Prestwick Chemical	588	Galanthamine hydrobromide [1953-04-4]
2132	644	xylazine	INN	1.82e-05	6	HL60	HT_HG-U133A	5500024024213121906559.H06	.H01.G02.E03.D04.B05.A06	Axon ImageXpress	DMSO	Prestwick Chemical	598	Xylazine [7361-61-7]
2133	644	cinchonine		1.36e-05	6	HL60	HT_HG-U133A	5500024024213121906559.G01	.H01.G02.E03.D04.B05.A06	Axon ImageXpress	DMSO	Prestwick Chemical	608	Cinchonine [118-10-5]
2134	644	sparteine	INN	1.7e-05	6	HL60	HT_HG-U133A	5500024024213121906559.G03	.H01.G02.E03.D04.B05.A06	Axon ImageXpress	DMSO	Prestwick Chemical	618	Sparteine (-) [90-39-1]
2135	644	conessine	INN	1.12e-05	6	HL60	HT_HG-U133A	5500024024213121906559.G05	.H01.G02.E03.D04.B05.A06	Axon ImageXpress	DMSO	Prestwick Chemical	638	Conessine [546-06-5]
2136	644	co-dergocrine mesilate		6.4e-06	6	HL60	HT_HG-U133A	5500024024213121906559.G06	.H01.G02.E03.D04.B05.A06	Axon ImageXpress	DMSO	Prestwick Chemical	569	Dihydroergotoxine mesylate [8067-24-1]
2137	644	trichostatin A		1e-07	6	HL60	HT_HG-U133A	5500024024213121906559.F01	.H01.G02.E03.D04.B05.A06	Axon ImageXpress	DMSO	Sigma-Aldrich	T8552	Trichostatin A, from Streptomyces sp.
2138	644	palmatine		1.04e-05	6	HL60	HT_HG-U133A	5500024024213121906559.F02	.H01.G02.E03.D04.B05.A06	Axon ImageXpress	DMSO	Prestwick Chemical	579	Palmatine chloride [3486-67-7]
2139	644	bicuculline		1.08e-05	6	HL60	HT_HG-U133A	5500024024213121906559.F03	.H01.G02.E03.D04.B05.A06	Axon ImageXpress	DMSO	Prestwick Chemical	589	Bicuculline (+) [485-49-4]
2140	644	seneciphylline		1.2e-05	6	HL60	HT_HG-U133A	5500024024213121906559.F04	.H01.G02.E03.D04.B05.A06	Axon ImageXpress	DMSO	Prestwick Chemical	599	Seneciphylline [480-81-9]
2141	644	canavanine		1.36e-05	6	HL60	HT_HG-U133A	5500024024213121906559.F05	.H01.G02.E03.D04.B05.A06	Axon ImageXpress	DMSO	Prestwick Chemical	609	Canavanine sulfate monohydrate (L,+) [206996-57-8]
2142	644	diflorasone	INN	8e-06	6	HL60	HT_HG-U133A	5500024024213121906559.F06	.H01.G02.E03.D04.B05.A06	Axon ImageXpress	DMSO	Prestwick Chemical	619	Diflorasone Diacetate [33564-31-7]
2143	644	gramine		2.3e-05	6	HL60	HT_HG-U133A	'5500024024213121906559.E01	.H01.G02.E03.D04.B05.A06	Axon ImageXpress	DMSO	Prestwick Chemical	629	Gramine [87-52-5]
2144	644	protoveratrine A		5e-06	6	HL60	HT_HG-U133A	'5500024024213121906559.E02	.H01.G02.E03.D04.B05.A06	Axon ImageXpress	DMSO	Prestwick Chemical	639	Protoveratrine A [143-57-7]
2145	644	emetine		7.2e-06	6	HL60	HT_HG-U133A	'5500024024213121906559.E04	.H01.G02.E03.D04.B05.A06	Axon ImageXpress	DMSO	Prestwick Chemical	570	Emetine dihydrochloride [316-42-7]
2146	644	trimethylcolchicinic acid		1.16e-05	6	HL60	HT_HG-U133A	'5500024024213121906559.E05	.H01.G02.E03.D04.B05.A06	Axon ImageXpress	DMSO	Prestwick Chemical	580	Trimethylcolchicinic acid [3482-37-9]
2147	644	yohimbic acid	INN	1.12e-05	6	HL60	HT_HG-U133A	'5500024024213121906559.E06	.H01.G02.E03.D04.B05.A06	Axon ImageXpress	DMSO	Prestwick Chemical	590	Yohimbinic acid monohydrate [27801-27-2]
2148	644	boldine		1.22e-05	6	HL60	HT_HG-U133A	5500024024213121906559.D01	.H01.G02.E03.D04.B05.A06	Axon ImageXpress	DMSO	Prestwick Chemical	600	Boldine [476-70-0]
2149	644	harmaline		1.4e-05	6	HL60	HT_HG-U133A	5500024024213121906559.D02	.H01.G02.E03.D04.B05.A06	Axon ImageXpress	DMSO	Prestwick Chemical	610	Harmaline hydrochloride dihydrate [6027-98-1]
2150	644	harman		1.82e-05	6	HL60	HT_HG-U133A	5500024024213121906559.D03	.H01.G02.E03.D04.B05.A06	Axon ImageXpress	DMSO	Prestwick Chemical	620	Harmane hydrochloride [21655-84-5]
2151	644	quinisocaine	INN	1.3e-05	6	HL60	HT_HG-U133A	5500024024213121906559.D05	.H01.G02.E03.D04.B05.A06	Axon ImageXpress	DMSO	Prestwick Chemical	630	Dimethisoquin hydrochloride [2773-92-4]
2152	644	solanine		4.6e-06	6	HL60	HT_HG-U133A	5500024024213121906559.D06	.H01.G02.E03.D04.B05.A06	Axon ImageXpress	DMSO	Prestwick Chemical	640	Solanine alpha [20562-02-1]
2153	644	sulmazole	INN	1.4e-05	6	HL60	HT_HG-U133A	5500024024213121906559.C01	.H01.G02.E03.D04.B05.A06	Axon ImageXpress	DMSO	Prestwick Chemical	641	Sulmazole [73384-60-8]
2154	644	glimepiride	INN	8.2e-06	6	HL60	HT_HG-U133A	5500024024213121906559.C02	.H01.G02.E03.D04.B05.A06	Axon ImageXpress	DMSO	Prestwick Chemical	651	Glimepiride [93479-97-1]
2155	644	vitexin		9.2e-06	6	HL60	HT_HG-U133A	5500024024213121906559.C03	.H01.G02.E03.D04.B05.A06	Axon ImageXpress	DMSO	Prestwick Chemical	661	Vitexin [3681-93-4]
2156	644	dydrogesterone	INN	1.28e-05	6	HL60	HT_HG-U133A	5500024024213121906559.C04	.H01.G02.E03.D04.B05.A06	Axon ImageXpress	DMSO	Prestwick Chemical	671	Dydrogesterone [152-62-5]
2157	644	hydroxyachillin		1.42e-05	6	HL60	HT_HG-U133A	5500024024213121906559.C05	.H01.G02.E03.D04.B05.A06	Axon ImageXpress	DMSO	Prestwick Chemical	681	Austricine [10180-88-8]
2158	644	trihexyphenidyl	INN	1.18e-05	6	HL60	HT_HG-U133A	5500024024213121906559.B01	.H01.G02.E03.D04.B05.A06	Axon ImageXpress	DMSO	Prestwick Chemical	701	Trihexyphenidyl-D,L Hydrochloride [58947-95-8]
2159	644	sulfabenzamide	INN	1.44e-05	6	HL60	HT_HG-U133A	5500024024213121906559.B02	.H01.G02.E03.D04.B05.A06	Axon ImageXpress	DMSO	Prestwick Chemical	711	Sulfabenzamide [127-71-9]
2160	644	Prestwick-642		1.38e-05	6	HL60	HT_HG-U133A	5500024024213121906559.B03	.H01.G02.E03.D04.B05.A06	Axon ImageXpress	DMSO	Prestwick Chemical	642	Epicatechin-(-) [154-23-4]
2161	644	picrotoxinin		1.36e-05	6	HL60	HT_HG-U133A	5500024024213121906559.B04	.H01.G02.E03.D04.B05.A06	Axon ImageXpress	DMSO	Prestwick Chemical	652	Picrotoxinin [17617-45-7]
2162	644	gelsemine		1.24e-05	6	HL60	HT_HG-U133A	5500024024213121906559.B06	.H01.G02.E03.D04.B05.A06	Axon ImageXpress	DMSO	Prestwick Chemical	662	Gelsemine [509-15-9]
2163	644	canadine		1.18e-05	6	HL60	HT_HG-U133A	5500024024213121906559.A01	.H01.G02.E03.D04.B05.A06	Axon ImageXpress	DMSO	Prestwick Chemical	672	(d,l)-Tetrahydroberberine [522-97-4]
2164	644	Prestwick-682		6e-06	6	HL60	HT_HG-U133A	5500024024213121906559.A02	.H01.G02.E03.D04.B05.A06	Axon ImageXpress	DMSO	Prestwick Chemical	682	beta- Belladonnine dichloroethylate [191355-47-2]
2165	644	Prestwick-692		7.4e-06	6	HL60	HT_HG-U133A	5500024024213121906559.A03	.H01.G02.E03.D04.B05.A06	Axon ImageXpress	DMSO	Prestwick Chemical	692	Tadjakonine [11087-94-8]
2166	644	succinylsulfathiazole	INN	1.12e-05	6	HL60	HT_HG-U133A	5500024024213121906559.A04	.H01.G02.E03.D04.B05.A06	Axon ImageXpress	DMSO	Prestwick Chemical	702	Succinylsulfathiazole [116-43-8]
2167	644	benzocaine	INN	2.42e-05	6	HL60	HT_HG-U133A	5500024024213121906559.A05	.H01.G02.E03.D04.B05.A06	Axon ImageXpress	DMSO	Prestwick Chemical	712	Benzocaine [94-09-7]
2168	645	flunisolide	INN	9.2e-06	6	HL60	HT_HG-U133A	5500024024213121906559.H08	.H07.G08.E09.D10.B11.A12	Axon ImageXpress	DMSO	Prestwick Chemical	643	Flunisolide [3385-03-3]
2169	645	mepenzolate bromide	INN	9.6e-06	6	HL60	HT_HG-U133A	5500024024213121906559.H09	.H07.G08.E09.D10.B11.A12	Axon ImageXpress	DMSO	Prestwick Chemical	653	Mepenzolate bromide [76-90-4]
2170	645	solasodine		9.6e-06	6	HL60	HT_HG-U133A	5500024024213121906559.H10	.H07.G08.E09.D10.B11.A12	Axon ImageXpress	DMSO	Prestwick Chemical	663	Solasodine [126-17-0]
2171	645	eldeline		7.8e-06	6	HL60	HT_HG-U133A	5500024024213121906559.H11	.H07.G08.E09.D10.B11.A12	Axon ImageXpress	DMSO	Prestwick Chemical	673	Deltaline [6836-11-9]
2172	645	pempidine	INN	1.3e-05	6	HL60	HT_HG-U133A	5500024024213121906559.H12	.H07.G08.E09.D10.B11.A12	Axon ImageXpress	DMSO	Prestwick Chemical	683	Pempidine tartrate [546-48-5]
2173	645	promazine	INN	1.24e-05	6	HL60	HT_HG-U133A	5500024024213121906559.G07	.H07.G08.E09.D10.B11.A12	Axon ImageXpress	DMSO	Prestwick Chemical	693	Promazine hydrochloride [53-60-1]
2174	645	famprofazone	INN	1.06e-05	6	HL60	HT_HG-U133A	5500024024213121906559.G09	.H07.G08.E09.D10.B11.A12	Axon ImageXpress	DMSO	Prestwick Chemical	703	Famprofazone [22881-35-2]
2175	645	metamizole sodium	INN	1.2e-05	6	HL60	HT_HG-U133A	5500024024213121906559.G10	.H07.G08.E09.D10.B11.A12	Axon ImageXpress	DMSO	Prestwick Chemical	713	Dipyrone [5907-38-0]
2176	645	citiolone	INN	2.52e-05	6	HL60	HT_HG-U133A	5500024024213121906559.G11	.H07.G08.E09.D10.B11.A12	Axon ImageXpress	DMSO	Prestwick Chemical	644	N-Acetyl-DL-homocysteine Thiolactone [1195-16-0]
2177	645	benfotiamine	INN	8.6e-06	6	HL60	HT_HG-U133A	5500024024213121906559.G12	.H07.G08.E09.D10.B11.A12	Axon ImageXpress	DMSO	Prestwick Chemical	654	Benfotiamine [22457-89-2]
2178	645	Prestwick-664		8.4e-06	6	HL60	HT_HG-U133A	5500024024213121906559.F07	.H07.G08.E09.D10.B11.A12	Axon ImageXpress	DMSO	Prestwick Chemical	664	Delcorine
2179	645	Prestwick-674		1.44e-05	6	HL60	HT_HG-U133A	5500024024213121906559.F08	.H07.G08.E09.D10.B11.A12	Axon ImageXpress	DMSO	Prestwick Chemical	674	Graveoline [485-61-0]
2180	645	heliotrine		1.28e-05	6	HL60	HT_HG-U133A	5500024024213121906559.F09	.H07.G08.E09.D10.B11.A12	Axon ImageXpress	DMSO	Prestwick Chemical	684	Heliotrine [303-33-3]
2181	645	sulfamerazine	INN	1.52e-05	6	HL60	HT_HG-U133A	5500024024213121906559.F10	.H07.G08.E09.D10.B11.A12	Axon ImageXpress	DMSO	Prestwick Chemical	694	Sulfamerazine [127-79-7]
2182	645	bromopride	INN	1.16e-05	6	HL60	HT_HG-U133A	5500024024213121906559.F11	.H07.G08.E09.D10.B11.A12	Axon ImageXpress	DMSO	Prestwick Chemical	704	Bromopride [4093-35-0]
2183	645	isosorbide	INN	1.7e-05	6	HL60	HT_HG-U133A	5500024024213121906559.F12	.H07.G08.E09.D10.B11.A12	Axon ImageXpress	DMSO	Prestwick Chemical	714	Isosorbide dinitrate [87-33-2]
2184	645	fludroxycortide	INN	9.2e-06	6	HL60	HT_HG-U133A	'5500024024213121906559.E07	.H07.G08.E09.D10.B11.A12	Axon ImageXpress	DMSO	Prestwick Chemical	645	Flurandrenolide [1524-88-5]
2185	645	halcinonide	INN	8.8e-06	6	HL60	HT_HG-U133A	'5500024024213121906559.E08	.H07.G08.E09.D10.B11.A12	Axon ImageXpress	DMSO	Prestwick Chemical	655	Halcinonide [3093-35-4]
2186	645	Prestwick-665		1.16e-05	6	HL60	HT_HG-U133A	'5500024024213121906559.E10	.H07.G08.E09.D10.B11.A12	Axon ImageXpress	DMSO	Prestwick Chemical	665	Evoxine [522-11-2]
2187	645	Prestwick-675		1e-05	6	HL60	HT_HG-U133A	'5500024024213121906559.E11	.H07.G08.E09.D10.B11.A12	Axon ImageXpress	DMSO	Prestwick Chemical	675	Hippeastrine hydrobromide [22352-41-6]
2188	645	Prestwick-685		1.06e-05	6	HL60	HT_HG-U133A	'5500024024213121906559.E12	.H07.G08.E09.D10.B11.A12	Axon ImageXpress	DMSO	Prestwick Chemical	685	Nitrarine dihydrochloride [20069-05-0]
2189	645	acacetin		1.4e-05	6	HL60	HT_HG-U133A	5500024024213121906559.D07	.H07.G08.E09.D10.B11.A12	Axon ImageXpress	DMSO	Prestwick Chemical	695	Acacetin [480-44-4]
2190	645	methylbenzethonium chloride	INN	8.6e-06	6	HL60	HT_HG-U133A	5500024024213121906559.D08	.H07.G08.E09.D10.B11.A12	Axon ImageXpress	DMSO	Prestwick Chemical	705	Methyl benzethonium chloride [25155-18-4]
2191	645	sulfachlorpyridazine	INN	1.4e-05	6	HL60	HT_HG-U133A	5500024024213121906559.D09	.H07.G08.E09.D10.B11.A12	Axon ImageXpress	DMSO	Prestwick Chemical	715	Sulfachloropyridazine [80-32-0]
2192	645	helveticoside		7.4e-06	6	HL60	HT_HG-U133A	5500024024213121906559.D11	.H07.G08.E09.D10.B11.A12	Axon ImageXpress	DMSO	Prestwick Chemical	646	Helveticoside [630-64-8]
2193	645	lanatoside C	INN	4e-06	6	HL60	HT_HG-U133A	5500024024213121906559.D12	.H07.G08.E09.D10.B11.A12	Axon ImageXpress	DMSO	Prestwick Chemical	656	Lanatoside C [17575-22-3]
2194	645	beta-escin		3.2e-06	6	HL60	HT_HG-U133A	5500024024213121906559.C08	.H07.G08.E09.D10.B11.A12	Axon ImageXpress	DMSO	Prestwick Chemical	676	Beta-Escin [11072-93-8]
2195	645	lycorine		1.24e-05	6	HL60	HT_HG-U133A	5500024024213121906559.C09	.H07.G08.E09.D10.B11.A12	Axon ImageXpress	DMSO	Prestwick Chemical	686	Lycorine hydrochloride [2188-68-3]
2196	645	ethotoin	INN	1.96e-05	6	HL60	HT_HG-U133A	5500024024213121906559.C10	.H07.G08.E09.D10.B11.A12	Axon ImageXpress	DMSO	Prestwick Chemical	696	Ethotoin [86-35-1]
2197	645	chlorcyclizine	INN	1.18e-05	6	HL60	HT_HG-U133A	5500024024213121906559.C11	.H07.G08.E09.D10.B11.A12	Axon ImageXpress	DMSO	Prestwick Chemical	706	(1-[(4-Chlorophenyl)phenyl-methyl]-4-methylpiperazine) [1620-21-9]
2198	645	pramocaine	INN	1.22e-05	6	HL60	HT_HG-U133A	5500024024213121906559.C12	.H07.G08.E09.D10.B11.A12	Axon ImageXpress	DMSO	Prestwick Chemical	716	Pramoxine hydrochloride [637-58-1]
2199	645	myosmine		2.74e-05	6	HL60	HT_HG-U133A	5500024024213121906559.B07	.H07.G08.E09.D10.B11.A12	Axon ImageXpress	DMSO	Prestwick Chemical	647	Myosmine [532-12-7]
2200	645	benzamil		1.12e-05	6	HL60	HT_HG-U133A	5500024024213121906559.B08	.H07.G08.E09.D10.B11.A12	Axon ImageXpress	DMSO	Prestwick Chemical	657	Benzamil hydrochloride [2898-76-2]
2201	645	foliosidine		1.3e-05	6	HL60	HT_HG-U133A	5500024024213121906559.B09	.H07.G08.E09.D10.B11.A12	Axon ImageXpress	DMSO	Prestwick Chemical	667	Foliosidine [2520-38-9]
2202	645	gossypol		7.8e-06	6	HL60	HT_HG-U133A	5500024024213121906559.B10	.H07.G08.E09.D10.B11.A12	Axon ImageXpress	DMSO	Prestwick Chemical	677	Gossypol [303-45-7]
2203	645	karakoline		1.06e-05	6	HL60	HT_HG-U133A	5500024024213121906559.B12	.H07.G08.E09.D10.B11.A12	Axon ImageXpress	DMSO	Prestwick Chemical	687	Karakoline [39089-30-0]
2204	645	etiocholanolone		1.38e-05	6	HL60	HT_HG-U133A	5500024024213121906559.A07	.H07.G08.E09.D10.B11.A12	Axon ImageXpress	DMSO	Prestwick Chemical	697	3-alpha-Hydroxy-5-beta-androstan-17-one [53-42-9]
2205	645	diphenylpyraline	INN	1.26e-05	6	HL60	HT_HG-U133A	5500024024213121906559.A08	.H07.G08.E09.D10.B11.A12	Axon ImageXpress	DMSO	Prestwick Chemical	707	Diphenylpyraline hydrochloride [132-18-3]
2206	645	finasteride	INN	1.08e-05	6	HL60	HT_HG-U133A	5500024024213121906559.A09	.H07.G08.E09.D10.B11.A12	Axon ImageXpress	DMSO	Prestwick Chemical	717	Finasteride [98319-26-7]
2207	645	betonicine		2.52e-05	6	HL60	HT_HG-U133A	5500024024213121906559.A10	.H07.G08.E09.D10.B11.A12	Axon ImageXpress	DMSO	Prestwick Chemical	648	Betonicine [515-25-3]
2208	645	trichostatin A		1e-07	6	HL60	HT_HG-U133A	5500024024213121906559.A11	.H07.G08.E09.D10.B11.A12	Axon ImageXpress	DMSO	Sigma-Aldrich	T8552	Trichostatin A, from Streptomyces sp.
2209	636	naltrexone	INN	9.6e-06	6	MCF7	HT_HG-U133A	5500024024214122006606.H02	.H01.G02.E03.D04.B05.A06	Axon ImageXpress	DMSO	Prestwick Chemical	116	Naltrexone hydrochloride dihydrate [16676-29-2]
2210	636	mefloquine	INN	9.6e-06	6	MCF7	HT_HG-U133A	5500024024214122006606.H03	.H01.G02.E03.D04.B05.A06	Axon ImageXpress	DMSO	Prestwick Chemical	126	Mefloquine hydrochloride [51773-92-3]
2211	636	astemizole	INN	8.8e-06	6	MCF7	HT_HG-U133A	5500024024214122006606.H04	.H01.G02.E03.D04.B05.A06	Axon ImageXpress	DMSO	Prestwick Chemical	136	Astemizole [68844-77-9]
2212	636	tamoxifen	INN	7e-06	6	MCF7	HT_HG-U133A	5500024024214122006606.H05	.H01.G02.E03.D04.B05.A06	Axon ImageXpress	DMSO	Prestwick Chemical	146	Tamoxifen citrate [54965-24-1]
2213	636	ivermectin	INN	4.6e-06	6	MCF7	HT_HG-U133A	5500024024214122006606.H06	.H01.G02.E03.D04.B05.A06	Axon ImageXpress	DMSO	Prestwick Chemical	156	Ivermectin [70288-86-7]
2214	636	diazoxide	INN	1.74e-05	6	MCF7	HT_HG-U133A	5500024024214122006606.G01	.H01.G02.E03.D04.B05.A06	Axon ImageXpress	DMSO	Prestwick Chemical	87	Diazoxide [364-98-7]
2215	636	disulfiram	INN	1.34e-05	6	MCF7	HT_HG-U133A	5500024024214122006606.G03	.H01.G02.E03.D04.B05.A06	Axon ImageXpress	DMSO	Prestwick Chemical	97	Disulfiram [97-77-8]
2216	636	atropine oxide	INN	1.18e-05	6	MCF7	HT_HG-U133A	5500024024214122006606.G04	.H01.G02.E03.D04.B05.A06	Axon ImageXpress	DMSO	Prestwick Chemical	107	Atropine-N-oxide hydrochloride [4574-60-1]
2217	636	chlorphenamine	INN	1.02e-05	6	MCF7	HT_HG-U133A	5500024024214122006606.G05	.H01.G02.E03.D04.B05.A06	Axon ImageXpress	DMSO	Prestwick Chemical	117	Chlorpheniramine maleate [113-92-8]
2218	636	isoconazole	INN	9.6e-06	6	MCF7	HT_HG-U133A	5500024024214122006606.G06	.H01.G02.E03.D04.B05.A06	Axon ImageXpress	DMSO	Prestwick Chemical	127	Isoconazole [27523-40-6]
2219	636	clindamycin	INN	8.6e-06	6	MCF7	HT_HG-U133A	5500024024214122006606.F01	.H01.G02.E03.D04.B05.A06	Axon ImageXpress	DMSO	Prestwick Chemical	137	Clindamycin hydrochloride [21462-39-5]
2220	636	nicergoline	INN	8.2e-06	6	MCF7	HT_HG-U133A	5500024024214122006606.F02	.H01.G02.E03.D04.B05.A06	Axon ImageXpress	DMSO	Prestwick Chemical	147	Nicergoline
2221	636	gallamine triethiodide	INN	4.4e-06	6	MCF7	HT_HG-U133A	5500024024214122006606.F03	.H01.G02.E03.D04.B05.A06	Axon ImageXpress	DMSO	Prestwick Chemical	157	Gallamine triethiodide [65-29-2]
2222	636	aminophenazone	INN	1.72e-05	6	MCF7	HT_HG-U133A	5500024024214122006606.F04	.H01.G02.E03.D04.B05.A06	Axon ImageXpress	DMSO	Prestwick Chemical	88	Amidopyrine [58-15-1]
2223	636	acetylsalicylsalicylic acid		1.34e-05	6	MCF7	HT_HG-U133A	5500024024214122006606.F05	.H01.G02.E03.D04.B05.A06	Axon ImageXpress	DMSO	Prestwick Chemical	98	Acetylsalicylsalicylic acid [530-75-6]
2224	636	nomifensine	INN	1.12e-05	6	MCF7	HT_HG-U133A	5500024024214122006606.F06	.H01.G02.E03.D04.B05.A06	Axon ImageXpress	DMSO	Prestwick Chemical	108	Nomifensine maleate [32795-47-4]
2225	636	nalbuphine	INN	1.02e-05	6	MCF7	HT_HG-U133A	'5500024024214122006606.E01	.H01.G02.E03.D04.B05.A06	Axon ImageXpress	DMSO	Prestwick Chemical	118	Nalbuphine hydrochloride [23277-43-2]
2226	636	spironolactone	INN	9.6e-06	6	MCF7	HT_HG-U133A	'5500024024214122006606.E02	.H01.G02.E03.D04.B05.A06	Axon ImageXpress	DMSO	Prestwick Chemical	128	Spironolactone [52-01-7]
2227	636	terfenadine	INN	8.4e-06	6	MCF7	HT_HG-U133A	'5500024024214122006606.E04	.H01.G02.E03.D04.B05.A06	Axon ImageXpress	DMSO	Prestwick Chemical	138	Terfenadine [50679-08-8]
2228	636	canrenoic acid	INN	1e-05	6	MCF7	HT_HG-U133A	'5500024024214122006606.E05	.H01.G02.E03.D04.B05.A06	Axon ImageXpress	DMSO	Prestwick Chemical	148	Canrenoic acid potassium salt [2181-04-6]
2229	636	neomycin	INN	4.2e-06	6	MCF7	HT_HG-U133A	'5500024024214122006606.E06	.H01.G02.E03.D04.B05.A06	Axon ImageXpress	DMSO	Prestwick Chemical	158	Neomycin sulfate [1405-10-3]
2230	636	ursolic acid		8.8e-06	6	MCF7	HT_HG-U133A	5500024024214122006606.D01	.H01.G02.E03.D04.B05.A06	Axon ImageXpress	DMSO	Prestwick Chemical	89	Ursolic acid [77-52-1]
2231	636	mianserin	INN	1.32e-05	6	MCF7	HT_HG-U133A	5500024024214122006606.D02	.H01.G02.E03.D04.B05.A06	Axon ImageXpress	DMSO	Prestwick Chemical	99	Mianserine hydrochloride [21535-47-7]
2232	636	dizocilpine	INN	1.18e-05	6	MCF7	HT_HG-U133A	5500024024214122006606.D03	.H01.G02.E03.D04.B05.A06	Axon ImageXpress	DMSO	Prestwick Chemical	109	Dizocilpine maleate [77086-22-7]
2233	636	picotamide		1.02e-05	6	MCF7	HT_HG-U133A	5500024024214122006606.D05	.H01.G02.E03.D04.B05.A06	Axon ImageXpress	DMSO	Prestwick Chemical	119	Picotamide monohydrate [80530-63-8]
2234	636	pirenzepine	INN	9.4e-06	6	MCF7	HT_HG-U133A	5500024024214122006606.D06	.H01.G02.E03.D04.B05.A06	Axon ImageXpress	DMSO	Prestwick Chemical	129	Pirenzepine dihydrochloride [29868-97-1]
2235	636	cefotaxime	INN	8.4e-06	6	MCF7	HT_HG-U133A	5500024024214122006606.C01	.H01.G02.E03.D04.B05.A06	Axon ImageXpress	DMSO	Prestwick Chemical	139	Cefotaxime sodium salt [64485-93-4]
2236	636	thioproperazine	INN	6.2e-06	6	MCF7	HT_HG-U133A	5500024024214122006606.C02	.H01.G02.E03.D04.B05.A06	Axon ImageXpress	DMSO	Prestwick Chemical	149	Thioproperazine dimesylate [2347-80-0]
2237	636	dihydrostreptomycin	INN	2.8e-06	6	MCF7	HT_HG-U133A	5500024024214122006606.C03	.H01.G02.E03.D04.B05.A06	Axon ImageXpress	DMSO	Prestwick Chemical	159	Dihydrostreptomycin sulfate [5490-27-7]
2238	636	pindolol	INN	1.62e-05	6	MCF7	HT_HG-U133A	5500024024214122006606.C04	.H01.G02.E03.D04.B05.A06	Axon ImageXpress	DMSO	Prestwick Chemical	90	Pindolol [13523-86-9]
2239	636	nocodazole	INN	1.32e-05	6	MCF7	HT_HG-U133A	5500024024214122006606.C05	.H01.G02.E03.D04.B05.A06	Axon ImageXpress	DMSO	Prestwick Chemical	100	Nocodazole [31430-18-9]
2240	636	acenocoumarol	INN	1.14e-05	6	MCF7	HT_HG-U133A	5500024024214122006606.C06	.H01.G02.E03.D04.B05.A06	Axon ImageXpress	DMSO	Prestwick Chemical	110	Acenocoumarol [152-72-7]
2241	636	triamcinolone	INN	1.02e-05	6	MCF7	HT_HG-U133A	5500024024214122006606.B01	.H01.G02.E03.D04.B05.A06	Axon ImageXpress	DMSO	Prestwick Chemical	120	Triamcinolone [124-94-7]
2242	636	dexamethasone	INN	9.2e-06	6	MCF7	HT_HG-U133A	5500024024214122006606.B02	.H01.G02.E03.D04.B05.A06	Axon ImageXpress	DMSO	Prestwick Chemical	130	Dexamethasone acetate [1177-87-3]
2243	636	tetracycline	INN	8.4e-06	6	MCF7	HT_HG-U133A	5500024024214122006606.B03	.H01.G02.E03.D04.B05.A06	Axon ImageXpress	DMSO	Prestwick Chemical	140	Tetracycline hydrochloride [64-75-5]
2244	636	dihydroergotamine	INN	3e-06	6	MCF7	HT_HG-U133A	5500024024214122006606.B04	.H01.G02.E03.D04.B05.A06	Axon ImageXpress	DMSO	Prestwick Chemical	150	Dihydroergotamine tartrate [5989-77-5]
2245	636	gentamicin	INN	2.6e-06	6	MCF7	HT_HG-U133A	5500024024214122006606.B06	.H01.G02.E03.D04.B05.A06	Axon ImageXpress	DMSO	Prestwick Chemical	160	Gentamicine sulfate [1405-41-0]
2246	636	isoniazid	INN	2.92e-05	6	MCF7	HT_HG-U133A	5500024024214122006606.A01	.H01.G02.E03.D04.B05.A06	Axon ImageXpress	DMSO	Prestwick Chemical	161	Isoniazid [54-85-3]
2247	636	trichostatin A		1e-07	6	MCF7	HT_HG-U133A	5500024024214122006606.A02	.H01.G02.E03.D04.B05.A06	Axon ImageXpress	DMSO	Sigma-Aldrich	T8552	Trichostatin A, from Streptomyces sp.
2248	636	tranexamic acid	INN	2.54e-05	6	MCF7	HT_HG-U133A	5500024024214122006606.A03	.H01.G02.E03.D04.B05.A06	Axon ImageXpress	DMSO	Prestwick Chemical	171	Tranexamic acid [1197-18-8]
2249	636	ampyrone		1.96e-05	6	MCF7	HT_HG-U133A	5500024024214122006606.A04	.H01.G02.E03.D04.B05.A06	Axon ImageXpress	DMSO	Prestwick Chemical	181	Ampyrone [83-07-8]
2250	636	midodrine	INN	1.38e-05	6	MCF7	HT_HG-U133A	5500024024214122006606.A05	.H01.G02.E03.D04.B05.A06	Axon ImageXpress	DMSO	Prestwick Chemical	191	Midodrine hydrochloride [3092-17-9]
2251	637	ranitidine	INN	1.14e-05	6	MCF7	HT_HG-U133A	5500024024214122006606.H08	.H07.G08.E09.D10.B11.A12	Axon ImageXpress	DMSO	Prestwick Chemical	201	Ranitidine hydrochloride [66357-59-3]
2252	637	piroxicam	INN	1.2e-05	6	MCF7	HT_HG-U133A	5500024024214122006606.H09	.H07.G08.E09.D10.B11.A12	Axon ImageXpress	DMSO	Prestwick Chemical	211	Piroxicam [36322-90-4]
2253	637	norfloxacin	INN	1.26e-05	6	MCF7	HT_HG-U133A	5500024024214122006606.H10	.H07.G08.E09.D10.B11.A12	Axon ImageXpress	DMSO	Prestwick Chemical	221	Norfloxacin [70458-96-7]
2254	637	etodolac	INN	1.4e-05	6	MCF7	HT_HG-U133A	5500024024214122006606.H11	.H07.G08.E09.D10.B11.A12	Axon ImageXpress	DMSO	Prestwick Chemical	231	Etodolac [41340-25-4]
2255	637	pentetrazol	INN	2.9e-05	6	MCF7	HT_HG-U133A	5500024024214122006606.H12	.H07.G08.E09.D10.B11.A12	Axon ImageXpress	DMSO	Prestwick Chemical	162	Pentylenetetrazole [54-95-5]
2256	637	etofylline	INN	1.78e-05	6	MCF7	HT_HG-U133A	5500024024214122006606.G07	.H07.G08.E09.D10.B11.A12	Axon ImageXpress	DMSO	Prestwick Chemical	172	Etofylline [519-37-9]
2257	637	levamisole	INN	1.66e-05	6	MCF7	HT_HG-U133A	5500024024214122006606.G09	.H07.G08.E09.D10.B11.A12	Axon ImageXpress	DMSO	Prestwick Chemical	182	Levamisole hydrochloride [16595-80-5]
2258	637	thalidomide	INN	1.54e-05	6	MCF7	HT_HG-U133A	5500024024214122006606.G10	.H07.G08.E09.D10.B11.A12	Axon ImageXpress	DMSO	Prestwick Chemical	192	Thalidomide [50-35-1]
2259	637	tiratricol	INN	6.4e-06	6	MCF7	HT_HG-U133A	5500024024214122006606.G11	.H07.G08.E09.D10.B11.A12	Axon ImageXpress	DMSO	Prestwick Chemical	202	Tiratricol, 3,3',5-triiodothyroacetic acid [51-24-1]
2260	637	pyrantel	INN	1.12e-05	6	MCF7	HT_HG-U133A	5500024024214122006606.G12	.H07.G08.E09.D10.B11.A12	Axon ImageXpress	DMSO	Prestwick Chemical	212	Pyrantel tartrate [33401-94-4]
2261	637	antimycin A		7.2e-06	6	MCF7	HT_HG-U133A	5500024024214122006606.F07	.H07.G08.E09.D10.B11.A12	Axon ImageXpress	DMSO	Prestwick Chemical	222	Antimycin A [1397-94-0]
2262	637	scopolamine N-oxide		1e-05	6	MCF7	HT_HG-U133A	5500024024214122006606.F08	.H07.G08.E09.D10.B11.A12	Axon ImageXpress	DMSO	Prestwick Chemical	232	Scopolamin-N-oxide hydrobromide [6106-81-6]
2263	637	chlorzoxazone	INN	2.36e-05	6	MCF7	HT_HG-U133A	5500024024214122006606.F09	.H07.G08.E09.D10.B11.A12	Axon ImageXpress	DMSO	Prestwick Chemical	163	Chlorzoxazone [95-25-0]
2264	637	tranylcypromine	INN	2.36e-05	6	MCF7	HT_HG-U133A	5500024024214122006606.F10	.H07.G08.E09.D10.B11.A12	Axon ImageXpress	DMSO	Prestwick Chemical	173	Tranylcypromine hydrochloride [1986-47-6]
2265	637	pargyline	INN	2.04e-05	6	MCF7	HT_HG-U133A	5500024024214122006606.F11	.H07.G08.E09.D10.B11.A12	Axon ImageXpress	DMSO	Prestwick Chemical	183	Pargyline hydrochloride [306-07-0]
2266	637	oxolinic acid	INN	1.54e-05	6	MCF7	HT_HG-U133A	5500024024214122006606.F12	.H07.G08.E09.D10.B11.A12	Axon ImageXpress	DMSO	Prestwick Chemical	193	Oxolinic acid [14698-29-4]
2267	637	flufenamic acid	INN	1.42e-05	6	MCF7	HT_HG-U133A	'5500024024214122006606.E07	.H07.G08.E09.D10.B11.A12	Axon ImageXpress	DMSO	Prestwick Chemical	203	Flufenamic acid [530-78-9]
2268	637	trichostatin A		1e-07	6	MCF7	HT_HG-U133A	'5500024024214122006606.E08	.H07.G08.E09.D10.B11.A12	Axon ImageXpress	DMSO	Sigma-Aldrich	T8552	Trichostatin A, from Streptomyces sp.
2269	637	fenspiride	INN	1.34e-05	6	MCF7	HT_HG-U133A	'5500024024214122006606.E10	.H07.G08.E09.D10.B11.A12	Axon ImageXpress	DMSO	Prestwick Chemical	213	Fenspiride hydrochloride [5053-08-7]
2270	637	xylometazoline	INN	1.42e-05	6	MCF7	HT_HG-U133A	'5500024024214122006606.E11	.H07.G08.E09.D10.B11.A12	Axon ImageXpress	DMSO	Prestwick Chemical	223	Xylometazoline hydrochloride [1218-35-5]
2271	637	hyoscyamine		1.38e-05	6	MCF7	HT_HG-U133A	'5500024024214122006606.E12	.H07.G08.E09.D10.B11.A12	Axon ImageXpress	DMSO	Prestwick Chemical	233	Hyoscyamine (L) [101-31-5]
2272	637	ornidazole	INN	1.82e-05	6	MCF7	HT_HG-U133A	5500024024214122006606.D07	.H07.G08.E09.D10.B11.A12	Axon ImageXpress	DMSO	Prestwick Chemical	164	Ornidazole [16773-42-5]
2273	637	alverine	INN	8.4e-06	6	MCF7	HT_HG-U133A	5500024024214122006606.D08	.H07.G08.E09.D10.B11.A12	Axon ImageXpress	DMSO	Prestwick Chemical	174	Alverine citrate salt [5560-59-8]
2274	637	methocarbamol	INN	1.66e-05	6	MCF7	HT_HG-U133A	5500024024214122006606.D09	.H07.G08.E09.D10.B11.A12	Axon ImageXpress	DMSO	Prestwick Chemical	184	Methocarbamol [532-03-6]
2275	637	nimesulide	INN	1.3e-05	6	MCF7	HT_HG-U133A	5500024024214122006606.D11	.H07.G08.E09.D10.B11.A12	Axon ImageXpress	DMSO	Prestwick Chemical	194	Nimesulide [51803-78-2]
2276	637	flumequine	INN	1.54e-05	6	MCF7	HT_HG-U133A	5500024024214122006606.D12	.H07.G08.E09.D10.B11.A12	Axon ImageXpress	DMSO	Prestwick Chemical	204	Flumequine [42835-25-6]
2277	637	gemfibrozil	INN	1.6e-05	6	MCF7	HT_HG-U133A	5500024024214122006606.C07	.H07.G08.E09.D10.B11.A12	Axon ImageXpress	DMSO	Prestwick Chemical	214	Gemfibrozil [25812-30-0]
2278	637	oxymetazoline	INN	1.34e-05	6	MCF7	HT_HG-U133A	5500024024214122006606.C08	.H07.G08.E09.D10.B11.A12	Axon ImageXpress	DMSO	Prestwick Chemical	224	Oxymetazoline hydrochloride [2315-02-8]
2279	637	chlorphenesin	INN	1.62e-05	6	MCF7	HT_HG-U133A	5500024024214122006606.C09	.H07.G08.E09.D10.B11.A12	Axon ImageXpress	DMSO	Prestwick Chemical	234	Chlorphensin carbamate [886-74-8]
2280	637	ethosuximide	INN	2.84e-05	6	MCF7	HT_HG-U133A	5500024024214122006606.C10	.H07.G08.E09.D10.B11.A12	Axon ImageXpress	DMSO	Prestwick Chemical	165	Ethosuximide [77-67-8]
2281	637	aceclofenac	INN	1.12e-05	6	MCF7	HT_HG-U133A	5500024024214122006606.C11	.H07.G08.E09.D10.B11.A12	Axon ImageXpress	DMSO	Prestwick Chemical	175	Aceclofenac [89796-99-6]
2282	637	aztreonam	INN	9.2e-06	6	MCF7	HT_HG-U133A	5500024024214122006606.C12	.H07.G08.E09.D10.B11.A12	Axon ImageXpress	DMSO	Prestwick Chemical	185	Aztreonam [78110-38-0]
2283	637	hydrastinine		1.64e-05	6	MCF7	HT_HG-U133A	5500024024214122006606.B07	.H07.G08.E09.D10.B11.A12	Axon ImageXpress	DMSO	Prestwick Chemical	195	Hydrastinine hydrochloride [4884-68-8]
2284	637	mefexamide	INN	1.26e-05	6	MCF7	HT_HG-U133A	5500024024214122006606.B09	.H07.G08.E09.D10.B11.A12	Axon ImageXpress	DMSO	Prestwick Chemical	215	Mefexamide hydrochloride [3413-64-7]
2285	637	nifenazone	INN	1.3e-05	6	MCF7	HT_HG-U133A	5500024024214122006606.B10	.H07.G08.E09.D10.B11.A12	Axon ImageXpress	DMSO	Prestwick Chemical	225	Nifenazone [2139-47-1]
2286	637	metampicillin	INN	1.04e-05	6	MCF7	HT_HG-U133A	5500024024214122006606.B12	.H07.G08.E09.D10.B11.A12	Axon ImageXpress	DMSO	Prestwick Chemical	235	Metampicillin sodium salt [6489-61-8]
2287	637	mafenide	INN	1.8e-05	6	MCF7	HT_HG-U133A	5500024024214122006606.A07	.H07.G08.E09.D10.B11.A12	Axon ImageXpress	DMSO	Prestwick Chemical	166	Mafenide hydrochloride [138-37-4]
2288	637	iproniazid	INN	1.44e-05	6	MCF7	HT_HG-U133A	5500024024214122006606.A08	.H07.G08.E09.D10.B11.A12	Axon ImageXpress	DMSO	Prestwick Chemical	176	Iproniazide phosphate [305-33-9]
2289	637	cloxacillin	INN	8.8e-06	6	MCF7	HT_HG-U133A	5500024024214122006606.A09	.H07.G08.E09.D10.B11.A12	Axon ImageXpress	DMSO	Prestwick Chemical	186	Cloxacillin sodium salt [642-78-4]
2290	637	pentoxifylline	INN	1.44e-05	6	MCF7	HT_HG-U133A	5500024024214122006606.A10	.H07.G08.E09.D10.B11.A12	Axon ImageXpress	DMSO	Prestwick Chemical	196	Pentoxifylline [6493-05-6]
2291	637	meclofenamic acid	INN	1.18e-05	6	MCF7	HT_HG-U133A	5500024024214122006606.A11	.H07.G08.E09.D10.B11.A12	Axon ImageXpress	DMSO	Prestwick Chemical	206	Meclofenamic acid sodium salt monohydrate [6385-02-0]
2292	642	tiapride	INN	1.1e-05	6	MCF7	HT_HG-U133A	5500024024213121906558.H02	.H01.G02.E03.B05.A06	Axon ImageXpress	DMSO	Prestwick Chemical	216	Tiapride hydrochloride [51012-33-0]
2293	642	griseofulvin	INN	1.12e-05	6	MCF7	HT_HG-U133A	5500024024213121906558.H03	.H01.G02.E03.B05.A06	Axon ImageXpress	DMSO	Prestwick Chemical	226	Griseofulvin [126-07-8]
2294	642	dilazep	INN	6e-06	6	MCF7	HT_HG-U133A	5500024024213121906558.H04	.H01.G02.E03.B05.A06	Axon ImageXpress	DMSO	Prestwick Chemical	236	Dilazep dihydrochloride [20153-98-4]
2295	642	riluzole	INN	1.48e-05	6	MCF7	HT_HG-U133A	5500024024213121906558.H05	.H01.G02.E03.B05.A06	Axon ImageXpress	DMSO	Prestwick Chemical	167	Riluzole hydrochloride
2296	642	sulfamethoxazole	INN	1.58e-05	6	MCF7	HT_HG-U133A	5500024024213121906558.H06	.H01.G02.E03.B05.A06	Axon ImageXpress	DMSO	Prestwick Chemical	177	Sulfamethoxazole [723-46-6]
2297	642	nalidixic acid	INN	1.46e-05	6	MCF7	HT_HG-U133A	5500024024213121906558.G01	.H01.G02.E03.B05.A06	Axon ImageXpress	DMSO	Prestwick Chemical	187	Nalidixic acid sodium salt hydrate
2298	642	metaraminol	INN	8.6e-06	6	MCF7	HT_HG-U133A	5500024024213121906558.G03	.H01.G02.E03.B05.A06	Axon ImageXpress	DMSO	Prestwick Chemical	197	Metaraminol bitartrate [33402-03-8]
2299	642	kawain		1.74e-05	6	MCF7	HT_HG-U133A	5500024024213121906558.G04	.H01.G02.E03.B05.A06	Axon ImageXpress	DMSO	Prestwick Chemical	207	Kawain [500-64-1]
2300	642	mebendazole	INN	1.36e-05	6	MCF7	HT_HG-U133A	5500024024213121906558.G05	.H01.G02.E03.B05.A06	Axon ImageXpress	DMSO	Prestwick Chemical	217	Mebendazole [31431-39-7]
2301	642	clemizole	INN	1.1e-05	6	MCF7	HT_HG-U133A	5500024024213121906558.G06	.H01.G02.E03.B05.A06	Axon ImageXpress	DMSO	Prestwick Chemical	227	Clemizole hydrochloride [1163-36-6]
2302	642	ofloxacin	INN	1.1e-05	6	MCF7	HT_HG-U133A	5500024024213121906558.F01	.H01.G02.E03.B05.A06	Axon ImageXpress	DMSO	Prestwick Chemical	237	Ofloxacin [82419-36-1]
2303	642	nitrofurantoin	INN	1.68e-05	6	MCF7	HT_HG-U133A	5500024024213121906558.F02	.H01.G02.E03.B05.A06	Axon ImageXpress	DMSO	Prestwick Chemical	168	Nitrofurantoin [67-20-9]
2304	642	mephenesin	INN	2.2e-05	6	MCF7	HT_HG-U133A	5500024024213121906558.F03	.H01.G02.E03.B05.A06	Axon ImageXpress	DMSO	Prestwick Chemical	178	Mephenesin [59-47-2]
2305	642	pentolonium	INN	7.4e-06	6	MCF7	HT_HG-U133A	5500024024213121906558.F04	.H01.G02.E03.B05.A06	Axon ImageXpress	DMSO	Prestwick Chemical	188	Pentolinium bitartrate [52-62-0]
2306	642	salbutamol	INN	1.68e-05	6	MCF7	HT_HG-U133A	5500024024213121906558.F05	.H01.G02.E03.B05.A06	Axon ImageXpress	DMSO	Prestwick Chemical	198	Salbutamol [18559-94-9]
2307	642	trimethoprim	INN	1.38e-05	6	MCF7	HT_HG-U133A	5500024024213121906558.F06	.H01.G02.E03.B05.A06	Axon ImageXpress	DMSO	Prestwick Chemical	208	Trimethoprim [738-70-5]
2308	642	fenbufen	INN	1.58e-05	6	MCF7	HT_HG-U133A	'5500024024213121906558.E01	.H01.G02.E03.B05.A06	Axon ImageXpress	DMSO	Prestwick Chemical	218	Fenbufen [36330-85-5]
2309	642	tropicamide	INN	1.4e-05	6	MCF7	HT_HG-U133A	'5500024024213121906558.E02	.H01.G02.E03.B05.A06	Axon ImageXpress	DMSO	Prestwick Chemical	228	Tropicamide [1508-75-4]
2310	642	lomefloxacin	INN	1.04e-05	6	MCF7	HT_HG-U133A	'5500024024213121906558.E04	.H01.G02.E03.B05.A06	Axon ImageXpress	DMSO	Prestwick Chemical	238	Lomefloxacin hydrochloride [98079-52-8]
2311	642	hydralazine	INN	2.04e-05	6	MCF7	HT_HG-U133A	'5500024024213121906558.E05	.H01.G02.E03.B05.A06	Axon ImageXpress	DMSO	Prestwick Chemical	169	Hydralazine hydrochloride [304-20-1]
2312	642	phenformin	INN	1.66e-05	6	MCF7	HT_HG-U133A	'5500024024213121906558.E06	.H01.G02.E03.B05.A06	Axon ImageXpress	DMSO	Prestwick Chemical	179	Phenformin hydrochloride [834-28-6]
2313	642	6-benzylaminopurine		1.78e-05	6	MCF7	HT_HG-U133A	5500024024213121906558.D01	.H01.G02.E03.B05.A06	Axon ImageXpress	DMSO	Prestwick Chemical	189	Aminopurine, 6-benzyl [1214-39-7]
2314	642	prilocaine	INN	1.56e-05	6	MCF7	HT_HG-U133A	5500024024213121906558.D02	.H01.G02.E03.B05.A06	Axon ImageXpress	DMSO	Prestwick Chemical	199	Prilocaine hydrochloride [1786-81-8]
2315	642	metoclopramide	INN	1.18e-05	6	MCF7	HT_HG-U133A	5500024024213121906558.D03	.H01.G02.E03.B05.A06	Axon ImageXpress	DMSO	Prestwick Chemical	209	Metoclopramide monohydrochloride [7232-21-5]
2316	642	ketoprofen	INN	1.58e-05	6	MCF7	HT_HG-U133A	5500024024213121906558.D05	.H01.G02.E03.B05.A06	Axon ImageXpress	DMSO	Prestwick Chemical	219	Ketoprofen [22071-15-4]
2317	642	nefopam	INN	1.38e-05	6	MCF7	HT_HG-U133A	5500024024213121906558.D06	.H01.G02.E03.B05.A06	Axon ImageXpress	DMSO	Prestwick Chemical	229	Nefopam hydrochloride [23327-57-3]
2318	642	orphenadrine	INN	1.3e-05	6	MCF7	HT_HG-U133A	5500024024213121906558.C01	.H01.G02.E03.B05.A06	Axon ImageXpress	DMSO	Prestwick Chemical	239	Orphenadrine hydrochloride [341-69-5]
2319	642	phenelzine	INN	1.7e-05	6	MCF7	HT_HG-U133A	5500024024213121906558.C02	.H01.G02.E03.B05.A06	Axon ImageXpress	DMSO	Prestwick Chemical	170	Phenelzine sulfate [156-51-4]
2320	642	tolbutamide	INN	1.48e-05	6	MCF7	HT_HG-U133A	5500024024213121906558.C04	.H01.G02.E03.B05.A06	Axon ImageXpress	DMSO	Prestwick Chemical	190	Tolbutamide [64-77-7]
2321	642	camptothecin		1.14e-05	6	MCF7	HT_HG-U133A	5500024024213121906558.C05	.H01.G02.E03.B05.A06	Axon ImageXpress	DMSO	Prestwick Chemical	200	Camptothecine (S,+) [7689-03-4]
2322	642	indapamide	INN	1.06e-05	6	MCF7	HT_HG-U133A	5500024024213121906558.B01	.H01.G02.E03.B05.A06	Axon ImageXpress	DMSO	Prestwick Chemical	220	Indapamide [26807-65-8]
2323	642	phentolamine	INN	1.26e-05	6	MCF7	HT_HG-U133A	5500024024213121906558.B02	.H01.G02.E03.B05.A06	Axon ImageXpress	DMSO	Prestwick Chemical	230	Phentolamine hydrochloride [73-05-2]
2324	642	mexiletine	INN	1.86e-05	6	MCF7	HT_HG-U133A	5500024024213121906558.B04	.H01.G02.E03.B05.A06	Axon ImageXpress	DMSO	Prestwick Chemical	241	Mexiletine hydrochloride [5370-01-4]
2326	642	ethisterone	INN	1.28e-05	6	MCF7	HT_HG-U133A	5500024024213121906558.A01	.H01.G02.E03.B05.A06	Axon ImageXpress	DMSO	Prestwick Chemical	261	Ethisterone [434-03-7]
2327	642	vincamine	INN	1.12e-05	6	MCF7	HT_HG-U133A	5500024024213121906558.A02	.H01.G02.E03.B05.A06	Axon ImageXpress	DMSO	Prestwick Chemical	271	Vincamine [1617-90-9]
2328	642	fludrocortisone	INN	9.4e-06	6	MCF7	HT_HG-U133A	5500024024213121906558.A03	.H01.G02.E03.B05.A06	Axon ImageXpress	DMSO	Prestwick Chemical	281	Fludrocortisone acetate [514-36-3]
2329	642	dantrolene	INN	1.18e-05	6	MCF7	HT_HG-U133A	5500024024213121906558.A04	.H01.G02.E03.B05.A06	Axon ImageXpress	DMSO	Prestwick Chemical	291	Dantrolene sodium salt [14663-23-1]
2330	642	trichostatin A		1e-07	6	MCF7	HT_HG-U133A	5500024024213121906558.A05	.H01.G02.E03.B05.A06	Axon ImageXpress	DMSO	Sigma-Aldrich	T8552	Trichostatin A, from Streptomyces sp.
2331	618	tiapride	INN	1.1e-05	6	HL60	HT_HG-U133A	5500024024213121906560.H02	.H01.G02.E03.D04.B05.A06	Axon ImageXpress	DMSO	Prestwick Chemical	216	Tiapride hydrochloride [51012-33-0]
2332	618	griseofulvin	INN	1.12e-05	6	HL60	HT_HG-U133A	5500024024213121906560.H03	.H01.G02.E03.D04.B05.A06	Axon ImageXpress	DMSO	Prestwick Chemical	226	Griseofulvin [126-07-8]
2333	618	dilazep	INN	6e-06	6	HL60	HT_HG-U133A	5500024024213121906560.H04	.H01.G02.E03.D04.B05.A06	Axon ImageXpress	DMSO	Prestwick Chemical	236	Dilazep dihydrochloride [20153-98-4]
2334	618	riluzole	INN	1.48e-05	6	HL60	HT_HG-U133A	5500024024213121906560.H05	.H01.G02.E03.D04.B05.A06	Axon ImageXpress	DMSO	Prestwick Chemical	167	Riluzole hydrochloride
2335	618	sulfamethoxazole	INN	1.58e-05	6	HL60	HT_HG-U133A	5500024024213121906560.H06	.H01.G02.E03.D04.B05.A06	Axon ImageXpress	DMSO	Prestwick Chemical	177	Sulfamethoxazole [723-46-6]
2336	618	nalidixic acid	INN	1.46e-05	6	HL60	HT_HG-U133A	5500024024213121906560.G01	.H01.G02.E03.D04.B05.A06	Axon ImageXpress	DMSO	Prestwick Chemical	187	Nalidixic acid sodium salt hydrate
2337	618	kawain		1.74e-05	6	HL60	HT_HG-U133A	5500024024213121906560.G04	.H01.G02.E03.D04.B05.A06	Axon ImageXpress	DMSO	Prestwick Chemical	207	Kawain [500-64-1]
2338	618	mebendazole	INN	1.36e-05	6	HL60	HT_HG-U133A	5500024024213121906560.G05	.H01.G02.E03.D04.B05.A06	Axon ImageXpress	DMSO	Prestwick Chemical	217	Mebendazole [31431-39-7]
2339	618	clemizole	INN	1.1e-05	6	HL60	HT_HG-U133A	5500024024213121906560.G06	.H01.G02.E03.D04.B05.A06	Axon ImageXpress	DMSO	Prestwick Chemical	227	Clemizole hydrochloride [1163-36-6]
2340	618	ofloxacin	INN	1.1e-05	6	HL60	HT_HG-U133A	5500024024213121906560.F01	.H01.G02.E03.D04.B05.A06	Axon ImageXpress	DMSO	Prestwick Chemical	237	Ofloxacin [82419-36-1]
2341	618	nitrofurantoin	INN	1.68e-05	6	HL60	HT_HG-U133A	5500024024213121906560.F02	.H01.G02.E03.D04.B05.A06	Axon ImageXpress	DMSO	Prestwick Chemical	168	Nitrofurantoin [67-20-9]
2342	618	mephenesin	INN	2.2e-05	6	HL60	HT_HG-U133A	5500024024213121906560.F03	.H01.G02.E03.D04.B05.A06	Axon ImageXpress	DMSO	Prestwick Chemical	178	Mephenesin [59-47-2]
2343	618	pentolonium	INN	7.4e-06	6	HL60	HT_HG-U133A	5500024024213121906560.F04	.H01.G02.E03.D04.B05.A06	Axon ImageXpress	DMSO	Prestwick Chemical	188	Pentolinium bitartrate [52-62-0]
2344	618	salbutamol	INN	1.68e-05	6	HL60	HT_HG-U133A	5500024024213121906560.F05	.H01.G02.E03.D04.B05.A06	Axon ImageXpress	DMSO	Prestwick Chemical	198	Salbutamol [18559-94-9]
2345	618	trimethoprim	INN	1.38e-05	6	HL60	HT_HG-U133A	5500024024213121906560.F06	.H01.G02.E03.D04.B05.A06	Axon ImageXpress	DMSO	Prestwick Chemical	208	Trimethoprim [738-70-5]
2346	618	fenbufen	INN	1.58e-05	6	HL60	HT_HG-U133A	'5500024024213121906560.E01	.H01.G02.E03.D04.B05.A06	Axon ImageXpress	DMSO	Prestwick Chemical	218	Fenbufen [36330-85-5]
2347	618	tropicamide	INN	1.4e-05	6	HL60	HT_HG-U133A	'5500024024213121906560.E02	.H01.G02.E03.D04.B05.A06	Axon ImageXpress	DMSO	Prestwick Chemical	228	Tropicamide [1508-75-4]
2348	618	lomefloxacin	INN	1.04e-05	6	HL60	HT_HG-U133A	'5500024024213121906560.E04	.H01.G02.E03.D04.B05.A06	Axon ImageXpress	DMSO	Prestwick Chemical	238	Lomefloxacin hydrochloride [98079-52-8]
2349	618	hydralazine	INN	2.04e-05	6	HL60	HT_HG-U133A	'5500024024213121906560.E05	.H01.G02.E03.D04.B05.A06	Axon ImageXpress	DMSO	Prestwick Chemical	169	Hydralazine hydrochloride [304-20-1]
2350	618	phenformin	INN	1.66e-05	6	HL60	HT_HG-U133A	'5500024024213121906560.E06	.H01.G02.E03.D04.B05.A06	Axon ImageXpress	DMSO	Prestwick Chemical	179	Phenformin hydrochloride [834-28-6]
2351	618	6-benzylaminopurine		1.78e-05	6	HL60	HT_HG-U133A	5500024024213121906560.D01	.H01.G02.E03.D04.B05.A06	Axon ImageXpress	DMSO	Prestwick Chemical	189	Aminopurine, 6-benzyl [1214-39-7]
2352	618	prilocaine	INN	1.56e-05	6	HL60	HT_HG-U133A	5500024024213121906560.D02	.H01.G02.E03.D04.B05.A06	Axon ImageXpress	DMSO	Prestwick Chemical	199	Prilocaine hydrochloride [1786-81-8]
2353	618	metoclopramide	INN	1.18e-05	6	HL60	HT_HG-U133A	5500024024213121906560.D03	.H01.G02.E03.D04.B05.A06	Axon ImageXpress	DMSO	Prestwick Chemical	209	Metoclopramide monohydrochloride [7232-21-5]
2354	618	ketoprofen	INN	1.58e-05	6	HL60	HT_HG-U133A	5500024024213121906560.D05	.H01.G02.E03.D04.B05.A06	Axon ImageXpress	DMSO	Prestwick Chemical	219	Ketoprofen [22071-15-4]
2355	618	nefopam	INN	1.38e-05	6	HL60	HT_HG-U133A	5500024024213121906560.D06	.H01.G02.E03.D04.B05.A06	Axon ImageXpress	DMSO	Prestwick Chemical	229	Nefopam hydrochloride [23327-57-3]
2356	618	orphenadrine	INN	1.3e-05	6	HL60	HT_HG-U133A	5500024024213121906560.C01	.H01.G02.E03.D04.B05.A06	Axon ImageXpress	DMSO	Prestwick Chemical	239	Orphenadrine hydrochloride [341-69-5]
2357	618	phenelzine	INN	1.7e-05	6	HL60	HT_HG-U133A	5500024024213121906560.C02	.H01.G02.E03.D04.B05.A06	Axon ImageXpress	DMSO	Prestwick Chemical	170	Phenelzine sulfate [156-51-4]
2358	618	flutamide	INN	1.44e-05	6	HL60	HT_HG-U133A	5500024024213121906560.C03	.H01.G02.E03.D04.B05.A06	Axon ImageXpress	DMSO	Prestwick Chemical	180	Flutamide [13311-84-7]
2359	618	tolbutamide	INN	1.48e-05	6	HL60	HT_HG-U133A	5500024024213121906560.C04	.H01.G02.E03.D04.B05.A06	Axon ImageXpress	DMSO	Prestwick Chemical	190	Tolbutamide [64-77-7]
2360	618	fenbendazole	INN	1.34e-05	6	HL60	HT_HG-U133A	5500024024213121906560.C06	.H01.G02.E03.D04.B05.A06	Axon ImageXpress	DMSO	Prestwick Chemical	210	Fenbendazole [43210-67-9]
2361	618	indapamide	INN	1.06e-05	6	HL60	HT_HG-U133A	5500024024213121906560.B01	.H01.G02.E03.D04.B05.A06	Axon ImageXpress	DMSO	Prestwick Chemical	220	Indapamide [26807-65-8]
2362	618	phentolamine	INN	1.26e-05	6	HL60	HT_HG-U133A	5500024024213121906560.B02	.H01.G02.E03.D04.B05.A06	Axon ImageXpress	DMSO	Prestwick Chemical	230	Phentolamine hydrochloride [73-05-2]
2363	618	proglumide	INN	1.2e-05	6	HL60	HT_HG-U133A	5500024024213121906560.B03	.H01.G02.E03.D04.B05.A06	Axon ImageXpress	DMSO	Prestwick Chemical	240	Proglumide [6620-60-6]
2364	618	mexiletine	INN	1.86e-05	6	HL60	HT_HG-U133A	5500024024213121906560.B04	.H01.G02.E03.D04.B05.A06	Axon ImageXpress	DMSO	Prestwick Chemical	241	Mexiletine hydrochloride [5370-01-4]
2366	618	ethisterone	INN	1.28e-05	6	HL60	HT_HG-U133A	5500024024213121906560.A01	.H01.G02.E03.D04.B05.A06	Axon ImageXpress	DMSO	Prestwick Chemical	261	Ethisterone [434-03-7]
2367	618	vincamine	INN	1.12e-05	6	HL60	HT_HG-U133A	5500024024213121906560.A02	.H01.G02.E03.D04.B05.A06	Axon ImageXpress	DMSO	Prestwick Chemical	271	Vincamine [1617-90-9]
2368	618	fludrocortisone	INN	9.4e-06	6	HL60	HT_HG-U133A	5500024024213121906560.A03	.H01.G02.E03.D04.B05.A06	Axon ImageXpress	DMSO	Prestwick Chemical	281	Fludrocortisone acetate [514-36-3]
2369	618	dantrolene	INN	1.18e-05	6	HL60	HT_HG-U133A	5500024024213121906560.A04	.H01.G02.E03.D04.B05.A06	Axon ImageXpress	DMSO	Prestwick Chemical	291	Dantrolene sodium salt [14663-23-1]
2370	618	trichostatin A		1e-07	6	HL60	HT_HG-U133A	5500024024213121906560.A05	.H01.G02.E03.D04.B05.A06	Axon ImageXpress	DMSO	Sigma-Aldrich	T8552	Trichostatin A, from Streptomyces sp.
2371	619	lisinopril	INN	9e-06	6	HL60	HT_HG-U133A	5500024024213121906560.H08	.H07.G08.E09.D10.B11.A12	Axon ImageXpress	DMSO	Prestwick Chemical	301	Lisinopril [83915-83-7]
2372	619	ifenprodil	INN	8.4e-06	6	HL60	HT_HG-U133A	5500024024213121906560.H09	.H07.G08.E09.D10.B11.A12	Axon ImageXpress	DMSO	Prestwick Chemical	311	Ifenprodil tartrate [23210-58-4]
2373	619	flavoxate	INN	9.4e-06	6	HL60	HT_HG-U133A	5500024024213121906560.H10	.H07.G08.E09.D10.B11.A12	Axon ImageXpress	DMSO	Prestwick Chemical	242	Flavoxate hydrochloride [3717-88-2]
2374	619	difenidol	INN	1.16e-05	6	HL60	HT_HG-U133A	5500024024213121906560.H11	.H07.G08.E09.D10.B11.A12	Axon ImageXpress	DMSO	Prestwick Chemical	252	Diphenidol hydrochloride [3254-89-5]
2375	619	trichostatin A		1e-07	6	HL60	HT_HG-U133A	5500024024213121906560.H12	.H07.G08.E09.D10.B11.A12	Axon ImageXpress	DMSO	Sigma-Aldrich	T8552	Trichostatin A, from Streptomyces sp.
2376	619	triprolidine	INN	1.28e-05	6	HL60	HT_HG-U133A	5500024024213121906560.G07	.H07.G08.E09.D10.B11.A12	Axon ImageXpress	DMSO	Prestwick Chemical	262	Triprolidine hydrochloride [550-70-9]
2377	619	indometacin	INN	1.12e-05	6	HL60	HT_HG-U133A	5500024024213121906560.G09	.H07.G08.E09.D10.B11.A12	Axon ImageXpress	DMSO	Prestwick Chemical	272	Indomethacin [53-86-1]
2378	619	fenoterol	INN	1.04e-05	6	HL60	HT_HG-U133A	5500024024213121906560.G10	.H07.G08.E09.D10.B11.A12	Axon ImageXpress	DMSO	Prestwick Chemical	282	Fenoterol hydrobromide [1944-12-3]
2379	619	trazodone	INN	9.8e-06	6	HL60	HT_HG-U133A	5500024024213121906560.G11	.H07.G08.E09.D10.B11.A12	Axon ImageXpress	DMSO	Prestwick Chemical	292	Trazodone hydrochloride [25332-39-2]
2380	619	lincomycin	INN	9e-06	6	HL60	HT_HG-U133A	5500024024213121906560.G12	.H07.G08.E09.D10.B11.A12	Axon ImageXpress	DMSO	Prestwick Chemical	302	Lincomycin hydrochloride [859-18-7]
2381	619	flunarizine	INN	8.4e-06	6	HL60	HT_HG-U133A	5500024024213121906560.F07	.H07.G08.E09.D10.B11.A12	Axon ImageXpress	DMSO	Prestwick Chemical	312	Flunarizine dihydrochloride [30484-77-6]
2382	619	bufexamac	INN	1.8e-05	6	HL60	HT_HG-U133A	5500024024213121906560.F08	.H07.G08.E09.D10.B11.A12	Axon ImageXpress	DMSO	Prestwick Chemical	243	Bufexamac [2438-72-4]
2383	619	norethisterone	INN	1.34e-05	6	HL60	HT_HG-U133A	5500024024213121906560.F09	.H07.G08.E09.D10.B11.A12	Axon ImageXpress	DMSO	Prestwick Chemical	253	Norethindrone [68-22-4]
2384	619	doxepin	INN	1.26e-05	6	HL60	HT_HG-U133A	5500024024213121906560.F10	.H07.G08.E09.D10.B11.A12	Axon ImageXpress	DMSO	Prestwick Chemical	263	Doxepin hydrochloride [1229-29-4]
2385	619	cortisone	INN	1.1e-05	6	HL60	HT_HG-U133A	5500024024213121906560.F11	.H07.G08.E09.D10.B11.A12	Axon ImageXpress	DMSO	Prestwick Chemical	273	Cortisone [53-06-5]
2386	619	homochlorcyclizine	INN	1.04e-05	6	HL60	HT_HG-U133A	5500024024213121906560.F12	.H07.G08.E09.D10.B11.A12	Axon ImageXpress	DMSO	Prestwick Chemical	283	Homochlorcyclizine dihydrochloride [1982-36-1]
2387	619	glafenine	INN	9.8e-06	6	HL60	HT_HG-U133A	'5500024024213121906560.E07	.H07.G08.E09.D10.B11.A12	Axon ImageXpress	DMSO	Prestwick Chemical	293	Glafenine hydrochloride [65513-72-6]
2388	619	telenzepine	INN	9e-06	6	HL60	HT_HG-U133A	'5500024024213121906560.E08	.H07.G08.E09.D10.B11.A12	Axon ImageXpress	DMSO	Prestwick Chemical	303	Telenzepine dihydrochloride [147416-96-4]
2389	619	trifluoperazine	INN	8.4e-06	6	HL60	HT_HG-U133A	'5500024024213121906560.E10	.H07.G08.E09.D10.B11.A12	Axon ImageXpress	DMSO	Prestwick Chemical	313	Trifluoperazine dihydrochloride [440-17-5]
2390	619	aminoglutethimide	INN	1.72e-05	6	HL60	HT_HG-U133A	'5500024024213121906560.E11	.H07.G08.E09.D10.B11.A12	Axon ImageXpress	DMSO	Prestwick Chemical	244	Glutethimide, para-amino [125-84-8]
2391	619	nortriptyline	INN	1.34e-05	6	HL60	HT_HG-U133A	'5500024024213121906560.E12	.H07.G08.E09.D10.B11.A12	Axon ImageXpress	DMSO	Prestwick Chemical	254	Nortriptyline hydrochloride [894-71-3]
2392	619	dyclonine	INN	1.22e-05	6	HL60	HT_HG-U133A	5500024024213121906560.D07	.H07.G08.E09.D10.B11.A12	Axon ImageXpress	DMSO	Prestwick Chemical	264	Dyclonine hydrochloride [536-43-6]
2393	619	prednisolone	INN	1.1e-05	6	HL60	HT_HG-U133A	5500024024213121906560.D08	.H07.G08.E09.D10.B11.A12	Axon ImageXpress	DMSO	Prestwick Chemical	274	Prednisolone [50-24-8]
2394	619	diethylcarbamazine	INN	1.02e-05	6	HL60	HT_HG-U133A	5500024024213121906560.D09	.H07.G08.E09.D10.B11.A12	Axon ImageXpress	DMSO	Prestwick Chemical	284	Diethylcarbamazine citrate [1642-54-2]
2395	619	pimethixene	INN	9.8e-06	6	HL60	HT_HG-U133A	5500024024213121906560.D11	.H07.G08.E09.D10.B11.A12	Axon ImageXpress	DMSO	Prestwick Chemical	294	Pimethixene maleate [13187-06-9]
2396	619	econazole	INN	9e-06	6	HL60	HT_HG-U133A	5500024024213121906560.D12	.H07.G08.E09.D10.B11.A12	Axon ImageXpress	DMSO	Prestwick Chemical	304	Econazole nitrate [24169-02-6]
2397	619	enalapril	INN	8.2e-06	6	HL60	HT_HG-U133A	5500024024213121906560.C07	.H07.G08.E09.D10.B11.A12	Axon ImageXpress	DMSO	Prestwick Chemical	314	Enalapril maleate [76095-16-4]
2398	619	dropropizine	INN	1.7e-05	6	HL60	HT_HG-U133A	5500024024213121906560.C08	.H07.G08.E09.D10.B11.A12	Axon ImageXpress	DMSO	Prestwick Chemical	245	Dropropizine (R,S) [17692-31-8]
2399	619	niflumic acid	INN	1.42e-05	6	HL60	HT_HG-U133A	5500024024213121906560.C09	.H07.G08.E09.D10.B11.A12	Axon ImageXpress	DMSO	Prestwick Chemical	255	Niflumic acid [4394-00-7]
2400	619	dimenhydrinate	INN	8.6e-06	6	HL60	HT_HG-U133A	5500024024213121906560.C10	.H07.G08.E09.D10.B11.A12	Axon ImageXpress	DMSO	Prestwick Chemical	265	Dimenhydrinate [523-87-5]
2401	619	fenofibrate	INN	1.1e-05	6	HL60	HT_HG-U133A	5500024024213121906560.C11	.H07.G08.E09.D10.B11.A12	Axon ImageXpress	DMSO	Prestwick Chemical	275	Fenofibrate [49562-28-9]
2402	619	chenodeoxycholic acid	INN	1.02e-05	6	HL60	HT_HG-U133A	5500024024213121906560.C12	.H07.G08.E09.D10.B11.A12	Axon ImageXpress	DMSO	Prestwick Chemical	285	Chenodiol [474-25-9]
2403	619	pergolide	INN	9.8e-06	6	HL60	HT_HG-U133A	5500024024213121906560.B07	.H07.G08.E09.D10.B11.A12	Axon ImageXpress	DMSO	Prestwick Chemical	295	Pergolide mesylate [66104-23-2]
2404	619	bupivacaine	INN	1.24e-05	6	HL60	HT_HG-U133A	5500024024213121906560.B08	.H07.G08.E09.D10.B11.A12	Axon ImageXpress	DMSO	Prestwick Chemical	305	Bupivacaine hydrochloride [18010-40-7]
2405	619	minocycline	INN	8e-06	6	HL60	HT_HG-U133A	5500024024213121906560.B09	.H07.G08.E09.D10.B11.A12	Axon ImageXpress	DMSO	Prestwick Chemical	315	Minocycline hydrochloride [13614-98-7]
2406	619	pinacidil	INN	1.64e-05	6	HL60	HT_HG-U133A	5500024024213121906560.B10	.H07.G08.E09.D10.B11.A12	Axon ImageXpress	DMSO	Prestwick Chemical	246	Pinacidil [85371-64-8]
2407	619	isotretinoin	INN	1.34e-05	6	HL60	HT_HG-U133A	5500024024213121906560.B12	.H07.G08.E09.D10.B11.A12	Axon ImageXpress	DMSO	Prestwick Chemical	256	Isotretinoin [4759-48-2]
2408	619	disopyramide	INN	1.18e-05	6	HL60	HT_HG-U133A	5500024024213121906560.A07	.H07.G08.E09.D10.B11.A12	Axon ImageXpress	DMSO	Prestwick Chemical	266	Disopyramide [3737-09-5]
2409	619	bumetanide	INN	1.1e-05	6	HL60	HT_HG-U133A	5500024024213121906560.A08	.H07.G08.E09.D10.B11.A12	Axon ImageXpress	DMSO	Prestwick Chemical	276	Bumetanide [28395-03-1]
2410	619	perhexiline	INN	1.02e-05	6	HL60	HT_HG-U133A	5500024024213121906560.A09	.H07.G08.E09.D10.B11.A12	Axon ImageXpress	DMSO	Prestwick Chemical	286	Perhexiline maleate [6724-53-4]
2411	619	acemetacin	INN	9.6e-06	6	HL60	HT_HG-U133A	5500024024213121906560.A10	.H07.G08.E09.D10.B11.A12	Axon ImageXpress	DMSO	Prestwick Chemical	296	Acemetacin [53164-05-9]
2412	619	clemastine	INN	8.6e-06	6	HL60	HT_HG-U133A	5500024024213121906560.A11	.H07.G08.E09.D10.B11.A12	Axon ImageXpress	DMSO	Prestwick Chemical	306	Clemastine fumarate [14976-57-9]
2423	634	digoxin	INN	5.2e-06	6	HL60	HT_HG-U133A	5500024024214122006604.H02	.H01.G02.E03.D04.A06	Axon ImageXpress	DMSO	Prestwick Chemical	437	Digoxin [20830-75-5]
2424	634	meclozine	INN	8.6e-06	6	HL60	HT_HG-U133A	5500024024214122006604.H04	.H01.G02.E03.D04.A06	Axon ImageXpress	DMSO	Prestwick Chemical	457	Meclozine dihydrochloride [1104-22-9]
2425	634	naringin		6.6e-06	6	HL60	HT_HG-U133A	5500024024214122006604.H05	.H01.G02.E03.D04.A06	Axon ImageXpress	DMSO	Prestwick Chemical	467	Naringin hydrate [11032-30-7]
2426	634	progesterone	INN	1.28e-05	6	HL60	HT_HG-U133A	5500024024214122006604.H06	.H01.G02.E03.D04.A06	Axon ImageXpress	DMSO	Prestwick Chemical	477	Progesterone [57-83-0]
2427	634	butoconazole	INN	8.4e-06	6	HL60	HT_HG-U133A	5500024024214122006604.G01	.H01.G02.E03.D04.A06	Axon ImageXpress	DMSO	Prestwick Chemical	408	Butoconazole nitrate [32872-77-1]
2428	634	biotin	INN	1.64e-05	6	HL60	HT_HG-U133A	5500024024214122006604.G03	.H01.G02.E03.D04.A06	Axon ImageXpress	DMSO	Prestwick Chemical	418	Biotin [58-85-5]
2429	634	cephaeline		6e-06	6	HL60	HT_HG-U133A	5500024024214122006604.G04	.H01.G02.E03.D04.A06	Axon ImageXpress	DMSO	Prestwick Chemical	428	Cephaeline dihydrochloride heptahydrate [6487-30-5]
2430	634	velnacrine	INN	1.22e-05	6	HL60	HT_HG-U133A	5500024024214122006604.G06	.H01.G02.E03.D04.A06	Axon ImageXpress	DMSO	Prestwick Chemical	448	Hydroxytacrine maleate (R,S) [118909-22-1]
2431	634	melatonin		1.72e-05	6	HL60	HT_HG-U133A	5500024024214122006604.F01	.H01.G02.E03.D04.A06	Axon ImageXpress	DMSO	Prestwick Chemical	458	Melatonin [73-31-4]
2432	634	neostigmine bromide	INN	1.32e-05	6	HL60	HT_HG-U133A	5500024024214122006604.F02	.H01.G02.E03.D04.A06	Axon ImageXpress	DMSO	Prestwick Chemical	468	Neostigmine bromide [114-80-7]
2433	634	felodipine	INN	1.04e-05	6	HL60	HT_HG-U133A	5500024024214122006604.F03	.H01.G02.E03.D04.A06	Axon ImageXpress	DMSO	Prestwick Chemical	478	Felodipine [72509-76-3]
2434	634	amiodarone	INN	5.8e-06	6	HL60	HT_HG-U133A	5500024024214122006604.F04	.H01.G02.E03.D04.A06	Axon ImageXpress	DMSO	Prestwick Chemical	409	Amiodarone hydrochloride [19774-82-4]
2435	634	bisacodyl	INN	1.1e-05	6	HL60	HT_HG-U133A	5500024024214122006604.F05	.H01.G02.E03.D04.A06	Axon ImageXpress	DMSO	Prestwick Chemical	419	Bisacodyl [603-50-9]
2436	634	colecalciferol	INN	1.04e-05	6	HL60	HT_HG-U133A	5500024024214122006604.F06	.H01.G02.E03.D04.A06	Axon ImageXpress	DMSO	Prestwick Chemical	429	Cholecalciferol [67-97-0]
2437	634	carbimazole	INN	2.14e-05	6	HL60	HT_HG-U133A	'5500024024214122006604.E01	.H01.G02.E03.D04.A06	Axon ImageXpress	DMSO	Prestwick Chemical	439	Carbimazole [22232-54-8]
2438	634	pilocarpine		1.48e-05	6	HL60	HT_HG-U133A	'5500024024214122006604.E02	.H01.G02.E03.D04.A06	Axon ImageXpress	DMSO	Prestwick Chemical	449	Pilocarpine nitrate [148-72-1]
2439	634	menadione		2.32e-05	6	HL60	HT_HG-U133A	'5500024024214122006604.E04	.H01.G02.E03.D04.A06	Axon ImageXpress	DMSO	Prestwick Chemical	459	Menadione [58-27-5]
2440	634	niridazole	INN	1.86e-05	6	HL60	HT_HG-U133A	'5500024024214122006604.E05	.H01.G02.E03.D04.A06	Axon ImageXpress	DMSO	Prestwick Chemical	469	Niridazole [61-57-4]
2441	634	amphotericin B	INN	4.4e-06	6	HL60	HT_HG-U133A	5500024024214122006604.D01	.H01.G02.E03.D04.A06	Axon ImageXpress	DMSO	Prestwick Chemical	410	Amphotericin B [1397-89-3]
2442	634	ergocalciferol	INN	1e-05	6	HL60	HT_HG-U133A	5500024024214122006604.D02	.H01.G02.E03.D04.A06	Axon ImageXpress	DMSO	Prestwick Chemical	420	Calciferol [50-14-6]
2443	634	cisapride	INN	8.6e-06	6	HL60	HT_HG-U133A	5500024024214122006604.D03	.H01.G02.E03.D04.A06	Axon ImageXpress	DMSO	Prestwick Chemical	430	Cisapride [81098-60-4]
2444	634	epiandrosterone		1.38e-05	6	HL60	HT_HG-U133A	5500024024214122006604.D05	.H01.G02.E03.D04.A06	Axon ImageXpress	DMSO	Prestwick Chemical	440	Epiandrosterone [481-29-8]
2445	634	dicloxacillin	INN	8.2e-06	6	HL60	HT_HG-U133A	5500024024214122006604.D06	.H01.G02.E03.D04.A06	Axon ImageXpress	DMSO	Prestwick Chemical	450	Dicloxacillin sodium salt [13412-64-1]
2446	634	dinoprost	INN	8.4e-06	6	HL60	HT_HG-U133A	5500024024214122006604.C01	.H01.G02.E03.D04.A06	Axon ImageXpress	DMSO	Prestwick Chemical	460	Dinoprost trometamol [38362-01-5]
2447	634	ceforanide	INN	7.6e-06	6	HL60	HT_HG-U133A	5500024024214122006604.C02	.H01.G02.E03.D04.A06	Axon ImageXpress	DMSO	Prestwick Chemical	470	Ceforanide [60925-61-3]
2448	634	puromycin	INN	7.4e-06	6	HL60	HT_HG-U133A	5500024024214122006604.C03	.H01.G02.E03.D04.A06	Axon ImageXpress	DMSO	Prestwick Chemical	480	Puromycin dihydrochloride [58-58-2]
2449	634	serotonin		1.88e-05	6	HL60	HT_HG-U133A	5500024024214122006604.C04	.H01.G02.E03.D04.A06	Axon ImageXpress	DMSO	Prestwick Chemical	481	Serotonin hydrochloride [153-98-0]
2450	634	trichostatin A		1e-07	6	HL60	HT_HG-U133A	5500024024214122006604.C05	.H01.G02.E03.D04.A06	Axon ImageXpress	DMSO	Sigma-Aldrich	T8552	Trichostatin A, from Streptomyces sp.
2451	634	metixene	INN	1.16e-05	6	HL60	HT_HG-U133A	5500024024214122006604.C06	.H01.G02.E03.D04.A06	Axon ImageXpress	DMSO	Prestwick Chemical	491	Metixene hydrochloride [1553-34-0]
2452	634	vigabatrin	INN	3.1e-05	6	HL60	HT_HG-U133A	5500024024214122006604.B01	.H01.G02.E03.D04.A06	Axon ImageXpress	DMSO	Prestwick Chemical	501	Vigabatrin [60643-86-9]
2453	634	fluoxetine	INN	1.16e-05	6	HL60	HT_HG-U133A	5500024024214122006604.B02	.H01.G02.E03.D04.A06	Axon ImageXpress	DMSO	Prestwick Chemical	511	Fluoxetine hydrochloride [59333-67-4]
2454	634	glycocholic acid		8.6e-06	6	HL60	HT_HG-U133A	5500024024214122006604.B03	.H01.G02.E03.D04.A06	Axon ImageXpress	DMSO	Prestwick Chemical	521	Glycocholic acid [475-31-0]
2455	634	pirenperone	INN	1.02e-05	6	HL60	HT_HG-U133A	5500024024214122006604.B04	.H01.G02.E03.D04.A06	Axon ImageXpress	DMSO	Prestwick Chemical	531	Pirenperone [ 75444-65-4]
2456	634	ciclopirox	INN	1.5e-05	6	HL60	HT_HG-U133A	5500024024214122006604.B06	.H01.G02.E03.D04.A06	Axon ImageXpress	DMSO	Prestwick Chemical	541	Ciclopirox ethanolamine [41621-49-2]
2457	634	hexetidine	INN	1.18e-05	6	HL60	HT_HG-U133A	5500024024214122006604.A01	.H01.G02.E03.D04.A06	Axon ImageXpress	DMSO	Prestwick Chemical	551	Hexetidine [141-94-6]
2458	634	cefotiam	INN	7.2e-06	6	HL60	HT_HG-U133A	5500024024214122006604.A02	.H01.G02.E03.D04.A06	Axon ImageXpress	DMSO	Prestwick Chemical	482	Cefotiam hydrochloride
2459	634	nitrofural	INN	2.02e-05	6	HL60	HT_HG-U133A	5500024024214122006604.A03	.H01.G02.E03.D04.A06	Axon ImageXpress	DMSO	Prestwick Chemical	492	Nitrofural [59-87-0]
2460	634	biperiden	INN	1.14e-05	6	HL60	HT_HG-U133A	5500024024214122006604.A04	.H01.G02.E03.D04.A06	Axon ImageXpress	DMSO	Prestwick Chemical	502	Biperiden hydrochloride [1235-82-1]
2461	634	iohexol	INN	4.8e-06	6	HL60	HT_HG-U133A	5500024024214122006604.A05	.H01.G02.E03.D04.A06	Axon ImageXpress	DMSO	Prestwick Chemical	512	Iohexol [66108-95-0]
2462	635	thiostrepton		2.4e-06	6	HL60	HT_HG-U133A	5500024024214122006604.H08	.H07.G08.E09.D10.B11.A12	Axon ImageXpress	DMSO	Prestwick Chemical	522	Thiostrepton [1393-48-2]
2463	635	salsolidin		1.64e-05	6	HL60	HT_HG-U133A	5500024024214122006604.H09	.H07.G08.E09.D10.B11.A12	Axon ImageXpress	DMSO	Prestwick Chemical	532	Isoquinoline, 6,7-dimethoxy-1-methyl-1,2,3,4-tetrahydro, hydrochloride
2464	635	probenecid	INN	1.4e-05	6	HL60	HT_HG-U133A	5500024024214122006604.H10	.H07.G08.E09.D10.B11.A12	Axon ImageXpress	DMSO	Prestwick Chemical	542	Probenecid [57-66-9]
2465	635	selegiline	INN	1.78e-05	6	HL60	HT_HG-U133A	5500024024214122006604.H11	.H07.G08.E09.D10.B11.A12	Axon ImageXpress	DMSO	Prestwick Chemical	552	Selegiline hydrochloride [14611-52-0]
2466	635	6-azathymine		3.14e-05	6	HL60	HT_HG-U133A	5500024024214122006604.H12	.H07.G08.E09.D10.B11.A12	Axon ImageXpress	DMSO	Prestwick Chemical	483	Azathymine, 6 [932-53-6]
2467	635	omeprazole	INN	1.16e-05	6	HL60	HT_HG-U133A	5500024024214122006604.G07	.H07.G08.E09.D10.B11.A12	Axon ImageXpress	DMSO	Prestwick Chemical	493	Omeprazole [73590-58-6]
2468	635	cetirizine	INN	8.6e-06	6	HL60	HT_HG-U133A	5500024024214122006604.G09	.H07.G08.E09.D10.B11.A12	Axon ImageXpress	DMSO	Prestwick Chemical	503	Cetirizine dihydrochloride [83881-52-1]
2469	635	norcyclobenzaprine		1.54e-05	6	HL60	HT_HG-U133A	5500024024214122006604.G10	.H07.G08.E09.D10.B11.A12	Axon ImageXpress	DMSO	Prestwick Chemical	513	Norcyclobenzaprine [303-50-4]
2470	635	L-methionine sulfoximine		2.22e-05	6	HL60	HT_HG-U133A	5500024024214122006604.G11	.H07.G08.E09.D10.B11.A12	Axon ImageXpress	DMSO	Prestwick Chemical	523	Methionine sulfoximine (L) [15985-39-4]
2471	635	phenacetin	INN	2.24e-05	6	HL60	HT_HG-U133A	5500024024214122006604.G12	.H07.G08.E09.D10.B11.A12	Axon ImageXpress	DMSO	Prestwick Chemical	533	Phenacetin [62-44-2]
2472	635	betahistine	INN	1.72e-05	6	HL60	HT_HG-U133A	5500024024214122006604.F07	.H07.G08.E09.D10.B11.A12	Axon ImageXpress	DMSO	Prestwick Chemical	543	Betahistine mesylate [54856-23-4]
2473	635	pentamidine	INN	6.8e-06	6	HL60	HT_HG-U133A	5500024024214122006604.F08	.H07.G08.E09.D10.B11.A12	Axon ImageXpress	DMSO	Prestwick Chemical	553	Pentamidine isethionate [140-64-7]
2474	635	trichostatin A		1e-07	6	HL60	HT_HG-U133A	5500024024214122006604.F09	.H07.G08.E09.D10.B11.A12	Axon ImageXpress	DMSO	Sigma-Aldrich	T8552	Trichostatin A, from Streptomyces sp.
2475	635	benperidol	INN	1.04e-05	6	HL60	HT_HG-U133A	5500024024214122006604.F10	.H07.G08.E09.D10.B11.A12	Axon ImageXpress	DMSO	Prestwick Chemical	484	Benperidol [2062-84-2]
2476	635	propylthiouracil	INN	2.34e-05	6	HL60	HT_HG-U133A	5500024024214122006604.F11	.H07.G08.E09.D10.B11.A12	Axon ImageXpress	DMSO	Prestwick Chemical	494	Propylthiouracil [51-52-5]
2477	635	etifenin	INN	1.24e-05	6	HL60	HT_HG-U133A	5500024024214122006604.F12	.H07.G08.E09.D10.B11.A12	Axon ImageXpress	DMSO	Prestwick Chemical	504	Etifenin [63245-28-3]
2478	635	pyrazinamide	INN	3.24e-05	6	HL60	HT_HG-U133A	'5500024024214122006604.E07	.H07.G08.E09.D10.B11.A12	Axon ImageXpress	DMSO	Prestwick Chemical	514	Pyrazinamide [ 98-96-4]
2479	635	tiabendazole	INN	1.98e-05	6	HL60	HT_HG-U133A	'5500024024214122006604.E08	.H07.G08.E09.D10.B11.A12	Axon ImageXpress	DMSO	Prestwick Chemical	524	Tiabendazole [148-79-8]
2480	635	atovaquone	INN	1.1e-05	6	HL60	HT_HG-U133A	'5500024024214122006604.E10	.H07.G08.E09.D10.B11.A12	Axon ImageXpress	DMSO	Prestwick Chemical	534	Atovaquone [95233-18-4]
2481	635	tobramycin	INN	8.6e-06	6	HL60	HT_HG-U133A	'5500024024214122006604.E11	.H07.G08.E09.D10.B11.A12	Axon ImageXpress	DMSO	Prestwick Chemical	544	Tobramycin [32986-56-4]
2482	635	tolazamide	INN	1.28e-05	6	HL60	HT_HG-U133A	'5500024024214122006604.E12	.H07.G08.E09.D10.B11.A12	Axon ImageXpress	DMSO	Prestwick Chemical	554	Tolazamide [1156-19-0]
2483	635	cefaclor	INN	1.04e-05	6	HL60	HT_HG-U133A	5500024024214122006604.D07	.H07.G08.E09.D10.B11.A12	Axon ImageXpress	DMSO	Prestwick Chemical	485	Cefaclor [70356-03-5]
2484	635	terconazole	INN	7.6e-06	6	HL60	HT_HG-U133A	5500024024214122006604.D08	.H07.G08.E09.D10.B11.A12	Axon ImageXpress	DMSO	Prestwick Chemical	495	Terconazole [67915-31-5]
2485	635	orciprenaline	INN	7.6e-06	6	HL60	HT_HG-U133A	5500024024214122006604.D09	.H07.G08.E09.D10.B11.A12	Axon ImageXpress	DMSO	Prestwick Chemical	505	Metaproterenol sulfate, orciprenaline sulfate [5874-97-5]
2486	635	trimethadione	INN	2.8e-05	6	HL60	HT_HG-U133A	5500024024214122006604.D11	.H07.G08.E09.D10.B11.A12	Axon ImageXpress	DMSO	Prestwick Chemical	515	Trimethadione [127-48-0]
2487	635	rifampicin	INN	4.8e-06	6	HL60	HT_HG-U133A	5500024024214122006604.D12	.H07.G08.E09.D10.B11.A12	Axon ImageXpress	DMSO	Prestwick Chemical	525	Rifampicin [13292-46-1]
2488	635	methoxamine	INN	1.62e-05	6	HL60	HT_HG-U133A	5500024024214122006604.C07	.H07.G08.E09.D10.B11.A12	Axon ImageXpress	DMSO	Prestwick Chemical	535	Methoxamine hydrochloride [61-16-5]
2489	635	tetramisole	INN	1.66e-05	6	HL60	HT_HG-U133A	5500024024214122006604.C08	.H07.G08.E09.D10.B11.A12	Axon ImageXpress	DMSO	Prestwick Chemical	545	Tetramisole hydrochloride [16595-80-5]
2490	635	nifuroxazide	INN	1.46e-05	6	HL60	HT_HG-U133A	5500024024214122006604.C09	.H07.G08.E09.D10.B11.A12	Axon ImageXpress	DMSO	Prestwick Chemical	555	Nifuroxazide [965-52-6]
2491	635	colistin	INN	3e-06	6	HL60	HT_HG-U133A	5500024024214122006604.C10	.H07.G08.E09.D10.B11.A12	Axon ImageXpress	DMSO	Prestwick Chemical	486	Colistin sulfate [1264-72-8]
2492	635	tiaprofenic acid	INN	1.54e-05	6	HL60	HT_HG-U133A	5500024024214122006604.C11	.H07.G08.E09.D10.B11.A12	Axon ImageXpress	DMSO	Prestwick Chemical	496	Tiaprofenic acid [33005-95-7]
2493	635	sisomicin	INN	2.8e-06	6	HL60	HT_HG-U133A	5500024024214122006604.C12	.H07.G08.E09.D10.B11.A12	Axon ImageXpress	DMSO	Prestwick Chemical	506	Sisomicin sulfate [53179-09-2]
2494	635	lovastatin	INN	9.8e-06	6	HL60	HT_HG-U133A	5500024024214122006604.B07	.H07.G08.E09.D10.B11.A12	Axon ImageXpress	DMSO	Prestwick Chemical	516	Lovastatin [75330-75-5]
2495	635	ethionamide	INN	2.4e-05	6	HL60	HT_HG-U133A	5500024024214122006604.B08	.H07.G08.E09.D10.B11.A12	Axon ImageXpress	DMSO	Prestwick Chemical	526	Ethionamide [536-33-4]
2496	635	R-atenolol		1.5e-05	6	HL60	HT_HG-U133A	5500024024214122006604.B09	.H07.G08.E09.D10.B11.A12	Axon ImageXpress	DMSO	Prestwick Chemical	536	(R)-(+)-Atenolol [56715-13-0]
2497	635	pregnenolone	INN	1.26e-05	6	HL60	HT_HG-U133A	5500024024214122006604.B10	.H07.G08.E09.D10.B11.A12	Axon ImageXpress	DMSO	Prestwick Chemical	546	Pregnenolone [145-13-1]
2498	635	vancomycin	INN	2.6e-06	6	HL60	HT_HG-U133A	5500024024214122006604.A08	.H07.G08.E09.D10.B11.A12	Axon ImageXpress	DMSO	Prestwick Chemical	497	Vancomycin hydrochloride [1404-93-9]
2499	635	quercetin		1.18e-05	6	HL60	HT_HG-U133A	5500024024214122006604.A09	.H07.G08.E09.D10.B11.A12	Axon ImageXpress	DMSO	Prestwick Chemical	507	Quercetine dihydrate [6151-25-3]
2500	635	nystatin	INN	4.4e-06	6	HL60	HT_HG-U133A	5500024024214122006604.A10	.H07.G08.E09.D10.B11.A12	Axon ImageXpress	DMSO	Prestwick Chemical	517	Nystatine [1400-61-9]
2501	635	tenoxicam	INN	1.18e-05	6	HL60	HT_HG-U133A	5500024024214122006604.A11	.H07.G08.E09.D10.B11.A12	Axon ImageXpress	DMSO	Prestwick Chemical	527	Tenoxicam [59804-37-4]
2503	648	suxibuzone	INN	9.2e-06	6	HL60	HT_HG-U133A	5500024025833041107269.H02	.H01.G02.E03.D04.B05.A06	Axon ImageXpress	DMSO	Prestwick Chemical	658	Suxibuzone [27470-51-5]
2504	648	skimmianine		1.54e-05	6	HL60	HT_HG-U133A	5500024025833041107269.H03	.H01.G02.E03.D04.B05.A06	Axon ImageXpress	DMSO	Prestwick Chemical	668	Skimmianine [83-95-4]
2505	648	ricinine		2.44e-05	6	HL60	HT_HG-U133A	5500024025833041107269.H04	.H01.G02.E03.D04.B05.A06	Axon ImageXpress	DMSO	Prestwick Chemical	678	Ricinine [524-40-3]
2506	648	estropipate		9.2e-06	6	HL60	HT_HG-U133A	5500024025833041107269.H05	.H01.G02.E03.D04.B05.A06	Axon ImageXpress	DMSO	Prestwick Chemical	688	Estropipate [7280-37-7]
2507	648	tetryzoline	INN	1.68e-05	6	HL60	HT_HG-U133A	5500024025833041107269.H06	.H01.G02.E03.D04.B05.A06	Axon ImageXpress	DMSO	Prestwick Chemical	698	Tetrahydrozoline hydrochloride [522-48-5]
2508	648	benzethonium chloride	INN	9e-06	6	HL60	HT_HG-U133A	5500024025833041107269.G01	.H01.G02.E03.D04.B05.A06	Axon ImageXpress	DMSO	Prestwick Chemical	708	Benzethonium chloride [121-54-0]
2509	648	fluorometholone	INN	1.06e-05	6	HL60	HT_HG-U133A	5500024025833041107269.G03	.H01.G02.E03.D04.B05.A06	Axon ImageXpress	DMSO	Prestwick Chemical	718	Fluorometholone [426-13-1]
2510	648	etanidazole	INN	1.86e-05	6	HL60	HT_HG-U133A	5500024025833041107269.G04	.H01.G02.E03.D04.B05.A06	Axon ImageXpress	DMSO	Prestwick Chemical	649	Etanidazole [22668-01-5]
2511	648	kinetin		1.86e-05	6	HL60	HT_HG-U133A	5500024025833041107269.G05	.H01.G02.E03.D04.B05.A06	Axon ImageXpress	DMSO	Prestwick Chemical	659	6-Furfurylaminopurine [525-79-1]
2512	648	anabasine		2.46e-05	6	HL60	HT_HG-U133A	5500024025833041107269.G06	.H01.G02.E03.D04.B05.A06	Axon ImageXpress	DMSO	Prestwick Chemical	669	Anabasine [494-52-0]
2513	648	delsoline		8.6e-06	6	HL60	HT_HG-U133A	5500024025833041107269.F01	.H01.G02.E03.D04.B05.A06	Axon ImageXpress	DMSO	Prestwick Chemical	679	Delsoline [509-18-2]
2514	648	Prestwick-689		1.02e-05	6	HL60	HT_HG-U133A	5500024025833041107269.F02	.H01.G02.E03.D04.B05.A06	Axon ImageXpress	DMSO	Prestwick Chemical	689	Ungerine nitrate
2515	648	hexestrol	INN	1.48e-05	6	HL60	HT_HG-U133A	5500024025833041107269.F03	.H01.G02.E03.D04.B05.A06	Axon ImageXpress	DMSO	Prestwick Chemical	699	Hexestrol [84-16-2]
2516	648	trioxysalen	INN	1.76e-05	6	HL60	HT_HG-U133A	5500024025833041107269.F04	.H01.G02.E03.D04.B05.A06	Axon ImageXpress	DMSO	Prestwick Chemical	709	Trioxsalen [3902-71-4]
2517	648	cefalotin	INN	9.6e-06	6	HL60	HT_HG-U133A	5500024025833041107269.F05	.H01.G02.E03.D04.B05.A06	Axon ImageXpress	DMSO	Prestwick Chemical	719	Cephalothin sodium salt [58-71-9]
2518	648	butirosin	INN	5.4e-06	6	HL60	HT_HG-U133A	5500024025833041107269.F06	.H01.G02.E03.D04.B05.A06	Axon ImageXpress	DMSO	Prestwick Chemical	650	Butirosin disulfate salt [51022-98-1]
2519	648	abamectin	INN	4.8e-06	6	HL60	HT_HG-U133A	'5500024025833041107269.E01	.H01.G02.E03.D04.B05.A06	Axon ImageXpress	DMSO	Prestwick Chemical	660	Avermectin B1 [71751-41-2]
2520	648	tetrandrine		6.4e-06	6	HL60	HT_HG-U133A	'5500024025833041107269.E02	.H01.G02.E03.D04.B05.A06	Axon ImageXpress	DMSO	Prestwick Chemical	670	Tetrandrine [518-34-3]
2521	648	fluorocurarine		1.16e-05	6	HL60	HT_HG-U133A	'5500024025833041107269.E04	.H01.G02.E03.D04.B05.A06	Axon ImageXpress	DMSO	Prestwick Chemical	680	Fluorocurarine chloride [22273-09-2]
2522	648	napelline		1.12e-05	6	HL60	HT_HG-U133A	'5500024025833041107269.E05	.H01.G02.E03.D04.B05.A06	Axon ImageXpress	DMSO	Prestwick Chemical	690	Napelline [5008-52-6]
2523	648	trichostatin A		1e-07	6	HL60	HT_HG-U133A	'5500024025833041107269.E06	.H01.G02.E03.D04.B05.A06	Axon ImageXpress	DMSO	Sigma-Aldrich	T8552	Trichostatin A, from Streptomyces sp.
2524	648	cefmetazole	INN	8.2e-06	6	HL60	HT_HG-U133A	5500024025833041107269.D01	.H01.G02.E03.D04.B05.A06	Axon ImageXpress	DMSO	Prestwick Chemical	700	Cefmetazole sodium salt [56796-39-5]
2525	648	strophanthidin		9.8e-06	6	HL60	HT_HG-U133A	5500024025833041107269.D02	.H01.G02.E03.D04.B05.A06	Axon ImageXpress	DMSO	Prestwick Chemical	710	Strophanthidin [66-28-4]
2526	648	cefuroxime	INN	9e-06	6	HL60	HT_HG-U133A	5500024025833041107269.D03	.H01.G02.E03.D04.B05.A06	Axon ImageXpress	DMSO	Prestwick Chemical	720	Cefuroxime sodium salt [56238-63-2]
2527	648	altizide	INN	1.04e-05	6	HL60	HT_HG-U133A	5500024025833041107269.D05	.H01.G02.E03.D04.B05.A06	Axon ImageXpress	DMSO	Prestwick Chemical	721	Althiazide [5588-16-9]
2528	648	sulfaquinoxaline	INN	1.24e-05	6	HL60	HT_HG-U133A	5500024025833041107269.D06	.H01.G02.E03.D04.B05.A06	Axon ImageXpress	DMSO	Prestwick Chemical	731	Sulfaquinoxaline sodium salt [967-80-6]
2529	648	nadide	INN	6e-06	6	HL60	HT_HG-U133A	5500024025833041107269.C01	.H01.G02.E03.D04.B05.A06	Axon ImageXpress	DMSO	Prestwick Chemical	741	Nadide [53-84-9]
2530	648	terazosin	INN	9.4e-06	6	HL60	HT_HG-U133A	5500024025833041107269.C02	.H01.G02.E03.D04.B05.A06	Axon ImageXpress	DMSO	Prestwick Chemical	751	Terazosin hydrochloride [63590-64-7]
2531	648	butamben		2.06e-05	6	HL60	HT_HG-U133A	5500024025833041107269.C03	.H01.G02.E03.D04.B05.A06	Axon ImageXpress	DMSO	Prestwick Chemical	761	Butamben [94-25-7]
2532	648	alclometasone	INN	7.6e-06	6	HL60	HT_HG-U133A	5500024025833041107269.C04	.H01.G02.E03.D04.B05.A06	Axon ImageXpress	DMSO	Prestwick Chemical	771	Alclometasone dipropionate [667634-13-2]
2533	648	naproxen	INN	1.58e-05	6	HL60	HT_HG-U133A	5500024025833041107269.C06	.H01.G02.E03.D04.B05.A06	Axon ImageXpress	DMSO	Prestwick Chemical	791	(R) -Naproxen sodium salt [26159-34-2]
2534	648	ramifenazone	INN	1.42e-05	6	HL60	HT_HG-U133A	5500024025833041107269.B01	.H01.G02.E03.D04.B05.A06	Axon ImageXpress	DMSO	Prestwick Chemical	722	Isopyrin hydrochloride [18342-39-7]
2535	648	streptozocin	INN	1.5e-05	6	HL60	HT_HG-U133A	5500024025833041107269.B02	.H01.G02.E03.D04.B05.A06	Axon ImageXpress	DMSO	Prestwick Chemical	732	Streptozotocin [18883-66-4]
2536	648	sulfamethizole	INN	1.48e-05	6	HL60	HT_HG-U133A	5500024025833041107269.B03	.H01.G02.E03.D04.B05.A06	Axon ImageXpress	DMSO	Prestwick Chemical	742	Sulfamethizole [144-82-1]
2537	648	phenazopyridine	INN	1.6e-05	6	HL60	HT_HG-U133A	5500024025833041107269.B04	.H01.G02.E03.D04.B05.A06	Axon ImageXpress	DMSO	Prestwick Chemical	752	Phenazopyridine hydrochloride [136-40-3]
2538	648	sulfapyridine	INN	1.6e-05	6	HL60	HT_HG-U133A	5500024025833041107269.B06	.H01.G02.E03.D04.B05.A06	Axon ImageXpress	DMSO	Prestwick Chemical	762	Sulfapyridine [144-83-2]
2539	648	leflunomide	INN	1.48e-05	6	HL60	HT_HG-U133A	5500024025833041107269.A01	.H01.G02.E03.D04.B05.A06	Axon ImageXpress	DMSO	Prestwick Chemical	772	Leflunomide [75706-12-6]
2540	648	podophyllotoxin		9.6e-06	6	HL60	HT_HG-U133A	5500024025833041107269.A02	.H01.G02.E03.D04.B05.A06	Axon ImageXpress	DMSO	Prestwick Chemical	782	Podophyllotoxin [518-28-5]
2541	648	propidium iodide		6e-06	6	HL60	HT_HG-U133A	5500024025833041107269.A03	.H01.G02.E03.D04.B05.A06	Axon ImageXpress	DMSO	Prestwick Chemical	792	Propidium iodide [25535-16-4]
2542	648	pheneticillin	INN	1e-05	6	HL60	HT_HG-U133A	5500024025833041107269.A04	.H01.G02.E03.D04.B05.A06	Axon ImageXpress	DMSO	Prestwick Chemical	723	Phenethicillin potassium salt [132-93-4]
2543	648	metoprolol	INN	5.8e-06	6	HL60	HT_HG-U133A	5500024025833041107269.A05	.H01.G02.E03.D04.B05.A06	Axon ImageXpress	DMSO	Prestwick Chemical	733	Metoprolol-(+,-) (+)-tartrate salt [56392-17-7]
2544	649	medrysone	INN	1.16e-05	6	HL60	HT_HG-U133A	5500024025833041107269.H08	.H07.E09.D10.B11.A12	Axon ImageXpress	DMSO	Prestwick Chemical	743	Medrysone [2668-66-8]
2545	649	demeclocycline	INN	8e-06	6	HL60	HT_HG-U133A	5500024025833041107269.H09	.H07.E09.D10.B11.A12	Axon ImageXpress	DMSO	Prestwick Chemical	753	Demeclocycline hydrochloride [64-73-3]
2546	649	meclofenoxate	INN	1.36e-05	6	HL60	HT_HG-U133A	5500024025833041107269.H10	.H07.E09.D10.B11.A12	Axon ImageXpress	DMSO	Prestwick Chemical	763	Meclofenoxate hydrochloride [3685-84-5]
2547	649	levonorgestrel	INN	1.28e-05	6	HL60	HT_HG-U133A	5500024025833041107269.H11	.H07.E09.D10.B11.A12	Axon ImageXpress	DMSO	Prestwick Chemical	773	Norgestrel-(-)-D [797-63-7]
2549	649	cloperastine	INN	1.1e-05	6	HL60	HT_HG-U133A	5500024025833041107269.G07	.H07.E09.D10.B11.A12	Axon ImageXpress	DMSO	Prestwick Chemical	793	Cloperastine hydrochloride [14984-68-0]
2550	649	sulfamethoxypyridazine	INN	1.42e-05	6	HL60	HT_HG-U133A	5500024025833041107269.G09	.H07.E09.D10.B11.A12	Axon ImageXpress	DMSO	Prestwick Chemical	724	Sulfamethoxypyridazine [80-35-3]
2551	649	flumetasone	INN	9.8e-06	6	HL60	HT_HG-U133A	5500024025833041107269.G10	.H07.E09.D10.B11.A12	Axon ImageXpress	DMSO	Prestwick Chemical	734	Flumethasone [2135-17-3]
2552	649	flunixin	INN	8.2e-06	6	HL60	HT_HG-U133A	5500024025833041107269.G11	.H07.E09.D10.B11.A12	Axon ImageXpress	DMSO	Prestwick Chemical	744	Flunixin meglumine [42461-84-7]
2553	649	fenoprofen	INN	7.2e-06	6	HL60	HT_HG-U133A	5500024025833041107269.G12	.H07.E09.D10.B11.A12	Axon ImageXpress	DMSO	Prestwick Chemical	754	Fenoprofen calcium salt dihydrate [53746-45-5]
2554	649	furaltadone	INN	1.1e-05	6	HL60	HT_HG-U133A	5500024025833041107269.F07	.H07.E09.D10.B11.A12	Axon ImageXpress	DMSO	Prestwick Chemical	764	Furaltadone hydrochloride [3759-92-0]
2555	649	bendroflumethiazide	INN	9.4e-06	6	HL60	HT_HG-U133A	5500024025833041107269.F09	.H07.E09.D10.B11.A12	Axon ImageXpress	DMSO	Prestwick Chemical	784	Bendroflumethiazide [73-48-3]
2556	649	eucatropine	INN	1.22e-05	6	HL60	HT_HG-U133A	5500024025833041107269.F10	.H07.E09.D10.B11.A12	Axon ImageXpress	DMSO	Prestwick Chemical	794	Eucatropine hydrochloride [536-93-6]
2557	649	flecainide	INN	8.4e-06	6	HL60	HT_HG-U133A	5500024025833041107269.F12	.H07.E09.D10.B11.A12	Axon ImageXpress	DMSO	Prestwick Chemical	735	Flecainide acetate [54143-56-5]
2558	649	spiramycin	INN	4.8e-06	6	HL60	HT_HG-U133A	'5500024025833041107269.E07	.H07.E09.D10.B11.A12	Axon ImageXpress	DMSO	Prestwick Chemical	745	Spiramycin [8025-81-8]
2559	649	ethoxyquin		1.84e-05	6	HL60	HT_HG-U133A	'5500024025833041107269.E10	.H07.E09.D10.B11.A12	Axon ImageXpress	DMSO	Prestwick Chemical	765	Ethoxyquin [91-53-2]
2560	649	sulfadimidine	INN	1.34e-05	6	HL60	HT_HG-U133A	'5500024025833041107269.E11	.H07.E09.D10.B11.A12	Axon ImageXpress	DMSO	Prestwick Chemical	775	Sulfamethazine sodium salt [1981-58-4]
2561	649	dicoumarol	INN	1.18e-05	6	HL60	HT_HG-U133A	'5500024025833041107269.E12	.H07.E09.D10.B11.A12	Axon ImageXpress	DMSO	Prestwick Chemical	785	Dicumarol [66-76-2]
2562	649	isocarboxazid	INN	1.72e-05	6	HL60	HT_HG-U133A	5500024025833041107269.D07	.H07.E09.D10.B11.A12	Axon ImageXpress	DMSO	Prestwick Chemical	795	Isocarboxazid [59-63-2]
2563	649	mephentermine	INN	9.4e-06	6	HL60	HT_HG-U133A	5500024025833041107269.D08	.H07.E09.D10.B11.A12	Axon ImageXpress	DMSO	Prestwick Chemical	726	Mephentermine hemisulfate [1212-72-2]
2564	649	cefazolin	INN	8.4e-06	6	HL60	HT_HG-U133A	5500024025833041107269.D09	.H07.E09.D10.B11.A12	Axon ImageXpress	DMSO	Prestwick Chemical	736	Cefazolin sodium salt [27164-46-1]
2565	649	glycopyrronium bromide	INN	1e-05	6	HL60	HT_HG-U133A	5500024025833041107269.D11	.H07.E09.D10.B11.A12	Axon ImageXpress	DMSO	Prestwick Chemical	746	Glycopyrrolate [596-51-0]
2566	649	trichostatin A		1e-07	6	HL60	HT_HG-U133A	5500024025833041107269.D12	.H07.E09.D10.B11.A12	Axon ImageXpress	DMSO	Sigma-Aldrich	T8552	Trichostatin A, from Streptomyces sp.
2567	649	diethylstilbestrol	INN	1.5e-05	6	HL60	HT_HG-U133A	5500024025833041107269.C07	.H07.E09.D10.B11.A12	Axon ImageXpress	DMSO	Prestwick Chemical	756	Diethylstilbestrol [56-53-1]
2568	649	tinidazole	INN	1.62e-05	6	HL60	HT_HG-U133A	5500024025833041107269.C08	.H07.E09.D10.B11.A12	Axon ImageXpress	DMSO	Prestwick Chemical	766	Tinidazole [19387-91-8]
2569	649	guaifenesin	INN	2.02e-05	6	HL60	HT_HG-U133A	5500024025833041107269.C09	.H07.E09.D10.B11.A12	Axon ImageXpress	DMSO	Prestwick Chemical	776	Guaifenesin [93-14-1]
2570	649	thiamazole	INN	3.5e-05	6	HL60	HT_HG-U133A	5500024025833041107269.C10	.H07.E09.D10.B11.A12	Axon ImageXpress	DMSO	Prestwick Chemical	786	Methimazole [60-56-0]
2571	649	lithocholic acid		1.06e-05	6	HL60	HT_HG-U133A	5500024025833041107269.C11	.H07.E09.D10.B11.A12	Axon ImageXpress	DMSO	Prestwick Chemical	796	Lithocholic acid [434-13-9]
2572	649	alpha-ergocryptine		7e-06	6	HL60	HT_HG-U133A	5500024025833041107269.C12	.H07.E09.D10.B11.A12	Axon ImageXpress	DMSO	Prestwick Chemical	727	Ergocryptine-alpha [511-09-1]
2573	649	atractyloside		5e-06	6	HL60	HT_HG-U133A	5500024025833041107269.B07	.H07.E09.D10.B11.A12	Axon ImageXpress	DMSO	Prestwick Chemical	737	Atractyloside potassium salt [102130-43-8]
2575	649	guanadrel	INN	7.6e-06	6	HL60	HT_HG-U133A	5500024025833041107269.B10	.H07.E09.D10.B11.A12	Axon ImageXpress	DMSO	Prestwick Chemical	767	Guanadrel sulfate [22195-34-2]
2576	649	alexidine	INN	6.8e-06	6	HL60	HT_HG-U133A	5500024025833041107269.B12	.H07.E09.D10.B11.A12	Axon ImageXpress	DMSO	Prestwick Chemical	777	Alexidine dihydrochloride [22573-93-9]
2577	649	merbromin	INN	5e-06	6	HL60	HT_HG-U133A	5500024025833041107269.A07	.H07.E09.D10.B11.A12	Axon ImageXpress	DMSO	Prestwick Chemical	787	Merbromin [129-16-8]
2578	649	sulfadimethoxine	INN	1.28e-05	6	HL60	HT_HG-U133A	5500024025833041107269.A09	.H07.E09.D10.B11.A12	Axon ImageXpress	DMSO	Prestwick Chemical	728	Sulfadimethoxine [122-11-2]
2579	649	calcium folinate	INN	7.8e-06	6	HL60	HT_HG-U133A	5500024025833041107269.A10	.H07.E09.D10.B11.A12	Axon ImageXpress	DMSO	Prestwick Chemical	738	Folinic acid calcium salt [6035-45-6]
2580	649	monensin	INN	5.8e-06	6	HL60	HT_HG-U133A	5500024025833041107269.A11	.H07.E09.D10.B11.A12	Axon ImageXpress	DMSO	Prestwick Chemical	748	Monensin sodium salt [22373-78-0]
2618	653	procainamide	INN	1.48e-05	6	MCF7	HT_HG-U133A	5500024028416032807794.H08	.H07.G08.E09.D10.B11	Axon ImageXpress	DMSO	Prestwick Chemical	337	Procainamide hydrochloride [614-39-1]
2619	653	thioguanosine		1.26e-05	6	MCF7	HT_HG-U133A	5500024028416032807794.H09	.H07.G08.E09.D10.B11	Axon ImageXpress	DMSO	Prestwick Chemical	347	Thioguanosine [85-31-4]
2620	653	amoxicillin	INN	1.1e-05	6	MCF7	HT_HG-U133A	5500024028416032807794.H10	.H07.G08.E09.D10.B11	Axon ImageXpress	DMSO	Prestwick Chemical	357	Amoxicillin [26787-78-0]
2621	653	benfluorex	INN	1.04e-05	6	MCF7	HT_HG-U133A	5500024028416032807794.H11	.H07.G08.E09.D10.B11	Axon ImageXpress	DMSO	Prestwick Chemical	367	Benfluorex hydrochloride [23642-66-2]
2622	653	naftidrofuryl	INN	8.4e-06	6	MCF7	HT_HG-U133A	5500024028416032807794.H12	.H07.G08.E09.D10.B11	Axon ImageXpress	DMSO	Prestwick Chemical	377	Nafronyl oxalate [3200-06-4]
2623	653	pentoxyverine	INN	7.6e-06	6	MCF7	HT_HG-U133A	5500024028416032807794.G07	.H07.G08.E09.D10.B11	Axon ImageXpress	DMSO	Prestwick Chemical	387	Carbetapentane citrate [23142-01-0]
2624	653	clomifene	INN	6.6e-06	6	MCF7	HT_HG-U133A	5500024028416032807794.G09	.H07.G08.E09.D10.B11	Axon ImageXpress	DMSO	Prestwick Chemical	397	Clomiphene citrate (Z,E) [50-41-9]
2625	653	zoxazolamine	INN	2.38e-05	6	MCF7	HT_HG-U133A	5500024028416032807794.G10	.H07.G08.E09.D10.B11	Axon ImageXpress	DMSO	Prestwick Chemical	328	Zoxazolamine [61-80-3]
2626	653	N6-methyladenosine		1.42e-05	6	MCF7	HT_HG-U133A	5500024028416032807794.G11	.H07.G08.E09.D10.B11	Axon ImageXpress	DMSO	Prestwick Chemical	338	N6-methyladenosine [1867-73-8]
2627	653	chlorprothixene	INN	1.14e-05	6	MCF7	HT_HG-U133A	5500024028416032807794.G12	.H07.G08.E09.D10.B11	Axon ImageXpress	DMSO	Prestwick Chemical	348	Chlorprothixene hydrochloride [6469-93-8]
2628	653	cefalexin	INN	1.1e-05	6	MCF7	HT_HG-U133A	5500024028416032807794.F07	.H07.G08.E09.D10.B11	Axon ImageXpress	DMSO	Prestwick Chemical	358	Cephalexin monohydrate [23325-78-2]
2629	653	bepridil	INN	1e-05	6	MCF7	HT_HG-U133A	5500024028416032807794.F08	.H07.G08.E09.D10.B11	Axon ImageXpress	DMSO	Prestwick Chemical	368	Bepridil hydrochloride [74764-40-2]
2630	653	bezafibrate	INN	1.1e-05	6	MCF7	HT_HG-U133A	5500024028416032807794.F09	.H07.G08.E09.D10.B11	Axon ImageXpress	DMSO	Prestwick Chemical	378	Bezafibrate [41859-67-0]
2631	653	dequalinium chloride	INN	7.6e-06	6	MCF7	HT_HG-U133A	5500024028416032807794.F10	.H07.G08.E09.D10.B11	Axon ImageXpress	DMSO	Prestwick Chemical	388	Dequalinium dichloride [522-51-0]
2632	653	oxantel	INN	6.6e-06	6	MCF7	HT_HG-U133A	5500024028416032807794.F11	.H07.G08.E09.D10.B11	Axon ImageXpress	DMSO	Prestwick Chemical	398	Oxantel pamoate [68813-55-8]
2633	653	tacrine	INN	1.58e-05	6	MCF7	HT_HG-U133A	5500024028416032807794.F12	.H07.G08.E09.D10.B11	Axon ImageXpress	DMSO	Prestwick Chemical	329	Tacrine hydrochloride hydrate [1684-40-8]
2634	653	guanfacine	INN	1.42e-05	6	MCF7	HT_HG-U133A	'5500024028416032807794.E07	.H07.G08.E09.D10.B11	Axon ImageXpress	DMSO	Prestwick Chemical	339	Guanfacine hydrochloride [29110-48-3]
2635	653	ritodrine	INN	1.24e-05	6	MCF7	HT_HG-U133A	'5500024028416032807794.E08	.H07.G08.E09.D10.B11	Axon ImageXpress	DMSO	Prestwick Chemical	349	Ritodrine hydrochloride [23239-51-2]
2636	653	dextromethorphan	INN	1.08e-05	6	MCF7	HT_HG-U133A	'5500024028416032807794.E10	.H07.G08.E09.D10.B11	Axon ImageXpress	DMSO	Prestwick Chemical	359	Dextromethorphan hydrobromide monohydrate [6700-34-1]
2637	653	buspirone	INN	9.4e-06	6	MCF7	HT_HG-U133A	'5500024028416032807794.E11	.H07.G08.E09.D10.B11	Axon ImageXpress	DMSO	Prestwick Chemical	369	Buspirone hydrochloride [33386-08-2]
2638	653	mimosine		2.02e-05	6	MCF7	HT_HG-U133A	'5500024028416032807794.E12	.H07.G08.E09.D10.B11	Axon ImageXpress	DMSO	Prestwick Chemical	379	Mimosine [500-44-7]
2639	653	trichostatin A		1e-07	6	MCF7	HT_HG-U133A	5500024028416032807794.D07	.H07.G08.E09.D10.B11	Axon ImageXpress	DMSO	Sigma-Aldrich	T8552	Trichostatin A, from Streptomyces sp.
2640	653	ketoconazole	INN	7.6e-06	6	MCF7	HT_HG-U133A	5500024028416032807794.D08	.H07.G08.E09.D10.B11	Axon ImageXpress	DMSO	Prestwick Chemical	389	Ketoconazole [65277-42-1]
2641	653	prochlorperazine	INN	6.6e-06	6	MCF7	HT_HG-U133A	5500024028416032807794.D09	.H07.G08.E09.D10.B11	Axon ImageXpress	DMSO	Prestwick Chemical	399	Prochlorperazine dimaleate [84-02-6]
2642	653	bisoprolol	INN	9e-06	6	MCF7	HT_HG-U133A	5500024028416032807794.D11	.H07.G08.E09.D10.B11	Axon ImageXpress	DMSO	Prestwick Chemical	330	Bisoprolol fumarate
2643	653	flupentixol	INN	7.8e-06	6	MCF7	HT_HG-U133A	5500024028416032807794.D12	.H07.G08.E09.D10.B11	Axon ImageXpress	DMSO	Prestwick Chemical	340	Flupentixol dihydrochloride cis-(Z) [2413-38-9]
2644	653	clozapine	INN	1.22e-05	6	MCF7	HT_HG-U133A	5500024028416032807794.C07	.H07.G08.E09.D10.B11	Axon ImageXpress	DMSO	Prestwick Chemical	350	Clozapine [5786-21-0]
2645	653	droperidol	INN	1.06e-05	6	MCF7	HT_HG-U133A	5500024028416032807794.C08	.H07.G08.E09.D10.B11	Axon ImageXpress	DMSO	Prestwick Chemical	360	Droperidol [548-73-2]
2646	653	clebopride	INN	8.2e-06	6	MCF7	HT_HG-U133A	5500024028416032807794.C10	.H07.G08.E09.D10.B11	Axon ImageXpress	DMSO	Prestwick Chemical	380	Clebopride maleate [84370-95-6]
2647	653	fusidic acid	INN	7.4e-06	6	MCF7	HT_HG-U133A	5500024028416032807794.C11	.H07.G08.E09.D10.B11	Axon ImageXpress	DMSO	Prestwick Chemical	390	Fusidic acid sodium salt [751-94-0]
2648	653	hesperidin		6.6e-06	6	MCF7	HT_HG-U133A	5500024028416032807794.C12	.H07.G08.E09.D10.B11	Axon ImageXpress	DMSO	Prestwick Chemical	400	Hesperidin [520-26-3]
2649	653	testosterone	INN	1.16e-05	6	MCF7	HT_HG-U133A	5500024028416032807794.B07	.H07.G08.E09.D10.B11	Axon ImageXpress	DMSO	Prestwick Chemical	401	Testosterone propionate [57-85-2]
2650	653	androsterone		1.38e-05	6	MCF7	HT_HG-U133A	5500024028416032807794.B08	.H07.G08.E09.D10.B11	Axon ImageXpress	DMSO	Prestwick Chemical	411	Androsterone [53-41-8]
2651	653	suloctidil	INN	1.18e-05	6	MCF7	HT_HG-U133A	5500024028416032807794.B09	.H07.G08.E09.D10.B11	Axon ImageXpress	DMSO	Prestwick Chemical	421	Suloctidil [54063-56-8]
2652	653	coralyne		9.6e-06	6	MCF7	HT_HG-U133A	5500024028416032807794.B10	.H07.G08.E09.D10.B11	Axon ImageXpress	DMSO	Prestwick Chemical	431	Coralyne chloride hydrate [38989-38-7]
2653	653	estradiol	INN	1.46e-05	6	MCF7	HT_HG-U133A	5500024028416032807794.B12	.H07.G08.E09.D10.B11	Axon ImageXpress	DMSO	Prestwick Chemical	441	Estradiol-17 beta [50-28-2]
2654	653	3-hydroxy-DL-kynurenine		1.78e-05	6	MCF7	HT_HG-U133A	5500024028416032807794.A07	.H07.G08.E09.D10.B11	Axon ImageXpress	DMSO	Prestwick Chemical	451	Kynurenine, 3-hydroxy (R,S) [2147-61-7]
2655	653	domperidone	INN	7.4e-06	6	MCF7	HT_HG-U133A	5500024028416032807794.A08	.H07.G08.E09.D10.B11	Axon ImageXpress	DMSO	Prestwick Chemical	461	Domperidone maleate
2656	653	ouabain		5.4e-06	6	MCF7	HT_HG-U133A	5500024028416032807794.A09	.H07.G08.E09.D10.B11	Axon ImageXpress	DMSO	Prestwick Chemical	471	Strophantine octahydrate [11018-89-6]
2657	653	arecoline		1.7e-05	6	MCF7	HT_HG-U133A	5500024028416032807794.A10	.H07.G08.E09.D10.B11	Axon ImageXpress	DMSO	Prestwick Chemical	402	Arecoline hydrobromide [300-08-3]
2658	653	anisomycin		1.5e-05	6	MCF7	HT_HG-U133A	5500024028416032807794.A11	.H07.G08.E09.D10.B11	Axon ImageXpress	DMSO	Prestwick Chemical	412	Anisomycin [22862-76-6]
2663	650	haloperidol	INN	1e-05	6	HL60	HT_HG-U133A	5500024030401071707292.H02	.H01.G02.E03.D04.B05.A06	Axon ImageXpress	DMSO	Sigma-Aldrich	H1512	haloperidol
2664	650	acetylsalicylic acid		0.0001	6	HL60	HT_HG-U133A	5500024030401071707292.H03	.H01.G02.E03.D04.B05.A06	Axon ImageXpress	DMSO	Sigma-Aldrich	A2093	aspirin, USP
2665	650	fulvestrant	INN	1e-06	6	HL60	HT_HG-U133A	5500024030401071707292.H04	.H01.G02.E03.D04.B05.A06	Axon ImageXpress	DMSO	Tocris	1047	ICI 182,780
2666	650	tanespimycin	INN	1e-06	6	HL60	HT_HG-U133A	5500024030401071707292.H05	.H01.G02.E03.D04.B05.A06	Axon ImageXpress	DMSO	Tocris	1515	17-AAG
2667	650	sirolimus	INN	1e-07	6	HL60	HT_HG-U133A	5500024030401071707292.H06	.H01.G02.E03.D04.B05.A06	Axon ImageXpress	DMSO	Sigma-Aldrich	R0395	Rapamycin
2668	650	estradiol	INN	1e-07	6	HL60	HT_HG-U133A	5500024030401071707292.G01	.H01.G02.E03.D04.B05.A06	Axon ImageXpress	DMSO	Sigma-Aldrich	E1024	estradiol, USP
2669	650	valproic acid	INN	0.001	6	HL60	HT_HG-U133A	5500024030401071707292.G03	.H01.G02.E03.D04.B05.A06	Axon ImageXpress	DMSO	Sigma-Aldrich	P4543	2-propylpentanoic acid
2670	650	alpha-estradiol		1e-08	6	HL60	HT_HG-U133A	5500024030401071707292.G04	.H01.G02.E03.D04.B05.A06	Axon ImageXpress	DMSO	Sigma-Aldrich	E8750	alpha-estradiol
2671	650	tretinoin	INN	1e-06	6	HL60	HT_HG-U133A	5500024030401071707292.G05	.H01.G02.E03.D04.B05.A06	Axon ImageXpress	DMSO	Sigma-Aldrich	R2625	retinoic acid
2672	650	trichostatin A		1e-07	6	HL60	HT_HG-U133A	5500024030401071707292.G06	.H01.G02.E03.D04.B05.A06	Axon ImageXpress	DMSO	Calbiochem	647925	Trichostatin A, Streptomyces sp.
2673	650	alvespimycin	INN	1e-07	6	HL60	HT_HG-U133A	5500024030401071707292.F01	.H01.G02.E03.D04.B05.A06	Axon ImageXpress	DMSO	Calbiochem	100069	17-DMAG
2674	650	valproic acid	INN	0.0002	6	HL60	HT_HG-U133A	5500024030401071707292.F02	.H01.G02.E03.D04.B05.A06	Axon ImageXpress	DMSO	Sigma-Aldrich	P4543	2-propylpentanoic acid
2675	650	prochlorperazine	INN	1e-05	6	HL60	HT_HG-U133A	5500024030401071707292.F03	.H01.G02.E03.D04.B05.A06	Axon ImageXpress	DMSO	Sigma-Aldrich	P9178	prochlorperazine dimaleate salt
2676	650	LY-294002		1e-07	6	HL60	HT_HG-U133A	5500024030401071707292.F04	.H01.G02.E03.D04.B05.A06	Axon ImageXpress	DMSO	Calbiochem	440202	LY 294002
2677	650	chlorpromazine	INN	1e-06	6	HL60	HT_HG-U133A	5500024030401071707292.F05	.H01.G02.E03.D04.B05.A06	Axon ImageXpress	DMSO	Sigma-Aldrich	C0982	chlorpromazine hydrochloride
2678	650	tanespimycin	INN	1e-06	6	HL60	HT_HG-U133A	5500024030401071707292.F06	.H01.G02.E03.D04.B05.A06	Axon ImageXpress	DMSO	Tocris	1515	17-AAG
2679	650	monorden		1e-07	6	HL60	HT_HG-U133A	'5500024030401071707292.E01	.H01.G02.E03.D04.B05.A06	Axon ImageXpress	DMSO	Calbiochem	553400	radicicol, diheterospora chlamydosporia
2680	650	vorinostat	INN	1e-05	6	HL60	HT_HG-U133A	'5500024030401071707292.E02	.H01.G02.E03.D04.B05.A06	Axon ImageXpress	DMSO	BioVision	1604-1	SAHA
2681	650	sirolimus	INN	1e-07	6	HL60	HT_HG-U133A	'5500024030401071707292.E04	.H01.G02.E03.D04.B05.A06	Axon ImageXpress	DMSO	Sigma-Aldrich	R0395	Rapamycin
2682	650	valproic acid	INN	5e-05	6	HL60	HT_HG-U133A	'5500024030401071707292.E05	.H01.G02.E03.D04.B05.A06	Axon ImageXpress	DMSO	Sigma-Aldrich	P4543	2-propylpentanoic acid
2683	650	nordihydroguaiaretic acid		1e-06	6	HL60	HT_HG-U133A	'5500024030401071707292.E06	.H01.G02.E03.D04.B05.A06	Axon ImageXpress	DMSO	Sigma-Aldrich	157619	nordihydroguaiaretic acid
2684	650	trifluoperazine	INN	1e-05	6	HL60	HT_HG-U133A	5500024030401071707292.D01	.H01.G02.E03.D04.B05.A06	Axon ImageXpress	DMSO	Sigma-Aldrich	T6062	trifluoperazine dihydrochloride
2685	650	tanespimycin	INN	1e-06	6	HL60	HT_HG-U133A	5500024030401071707292.D02	.H01.G02.E03.D04.B05.A06	Axon ImageXpress	DMSO	Tocris	1515	17-AAG
2686	650	tanespimycin	INN	1e-06	6	HL60	HT_HG-U133A	5500024030401071707292.D03	.H01.G02.E03.D04.B05.A06	Axon ImageXpress	DMSO	Tocris	1515	17-AAG
2687	650	LY-294002		1e-05	6	HL60	HT_HG-U133A	5500024030401071707292.D05	.H01.G02.E03.D04.B05.A06	Axon ImageXpress	DMSO	Calbiochem	440202	LY 294002
2688	650	geldanamycin		1e-06	6	HL60	HT_HG-U133A	5500024030401071707292.D06	.H01.G02.E03.D04.B05.A06	Axon ImageXpress	DMSO	MP Biomedicals	195994	geldanamycin
2689	650	clozapine	INN	1e-05	6	HL60	HT_HG-U133A	5500024030401071707292.C01	.H01.G02.E03.D04.B05.A06	Axon ImageXpress	DMSO	Sigma-Aldrich	C-6305	clozapine
2690	650	thioridazine	INN	1e-05	6	HL60	HT_HG-U133A	5500024030401071707292.C02	.H01.G02.E03.D04.B05.A06	Axon ImageXpress	DMSO	Sigma-Aldrich	T9025	thioridazine hydrochloride
2691	650	15-delta prostaglandin J2		1e-05	6	HL60	HT_HG-U133A	5500024030401071707292.C03	.H01.G02.E03.D04.B05.A06	Axon ImageXpress	DMSO	Calbiochem	538927	15d-PGJ2
2692	650	troglitazone	INN	1e-05	6	HL60	HT_HG-U133A	5500024030401071707292.C04	.H01.G02.E03.D04.B05.A06	Axon ImageXpress	DMSO	Sigma-Aldrich	T2573	troglitazone
2693	650	rosiglitazone	INN	1e-05	6	HL60	HT_HG-U133A	5500024030401071707292.C05	.H01.G02.E03.D04.B05.A06	Axon ImageXpress	DMSO	LKT Laboratories	R5772	rosiglitazone
2694	650	trichostatin A		1e-06	6	HL60	HT_HG-U133A	5500024030401071707292.C06	.H01.G02.E03.D04.B05.A06	Axon ImageXpress	DMSO	Calbiochem	647925	Trichostatin A, Streptomyces sp.
2695	650	genistein		1e-05	6	HL60	HT_HG-U133A	5500024030401071707292.B01	.H01.G02.E03.D04.B05.A06	Axon ImageXpress	DMSO	Calbiochem	345834	genistein
2696	650	LY-294002		1e-05	6	HL60	HT_HG-U133A	5500024030401071707292.B02	.H01.G02.E03.D04.B05.A06	Axon ImageXpress	DMSO	Calbiochem	440202	LY 294002
2697	650	fluphenazine	INN	1e-05	6	HL60	HT_HG-U133A	5500024030401071707292.B03	.H01.G02.E03.D04.B05.A06	Axon ImageXpress	DMSO	Sigma-Aldrich	F8548	fluphenazine dihydrochloride
2698	650	fulvestrant	INN	1e-08	6	HL60	HT_HG-U133A	5500024030401071707292.B04	.H01.G02.E03.D04.B05.A06	Axon ImageXpress	DMSO	Tocris	1047	ICI 182,780
2699	650	LY-294002		1e-05	6	HL60	HT_HG-U133A	5500024030401071707292.B06	.H01.G02.E03.D04.B05.A06	Axon ImageXpress	DMSO	Calbiochem	440202	LY 294002
2700	650	valproic acid	INN	0.0005	6	HL60	HT_HG-U133A	5500024030401071707292.A01	.H01.G02.E03.D04.B05.A06	Axon ImageXpress	DMSO	Sigma-Aldrich	P4543	2-propylpentanoic acid
2701	650	estradiol	INN	1e-08	6	HL60	HT_HG-U133A	5500024030401071707292.A02	.H01.G02.E03.D04.B05.A06	Axon ImageXpress	DMSO	Sigma-Aldrich	E1024	estradiol, USP
2702	650	sirolimus	INN	1e-07	6	HL60	HT_HG-U133A	5500024030401071707292.A03	.H01.G02.E03.D04.B05.A06	Axon ImageXpress	DMSO	Sigma-Aldrich	R0395	Rapamycin
2703	650	wortmannin		1e-08	6	HL60	HT_HG-U133A	5500024030401071707292.A04	.H01.G02.E03.D04.B05.A06	Axon ImageXpress	DMSO	Sigma-Aldrich	W1628	wortmannin from Penicillium funiculosum
2704	650	haloperidol	INN	1e-05	6	HL60	HT_HG-U133A	5500024030401071707292.A05	.H01.G02.E03.D04.B05.A06	Axon ImageXpress	DMSO	Sigma-Aldrich	H1512	haloperidol
2705	651	ribostamycin	INN	7.2e-06	6	HL60	HT_HG-U133A	5500024030401071707292.H08	.H07.G08.E09.D10.B11	Axon ImageXpress	DMSO	Prestwick Chemical	758	Ribostamycin sulfate salt [53797-35-6]
2706	651	vidarabine	INN	1.5e-05	6	HL60	HT_HG-U133A	5500024030401071707292.H09	.H07.G08.E09.D10.B11	Axon ImageXpress	DMSO	Prestwick Chemical	768	Vidarabine [5536-17-4]
2707	651	proadifen	INN	1.02e-05	6	HL60	HT_HG-U133A	5500024030401071707292.H10	.H07.G08.E09.D10.B11	Axon ImageXpress	DMSO	Prestwick Chemical	778	Proadifen hydrochloride [62-68-0]
2708	651	hexylcaine	INN	1.34e-05	6	HL60	HT_HG-U133A	5500024030401071707292.H11	.H07.G08.E09.D10.B11	Axon ImageXpress	DMSO	Prestwick Chemical	788	Hexylcaine hydrochloride [532-76-3]
2709	651	sulfanilamide	INN	2.32e-05	6	HL60	HT_HG-U133A	5500024030401071707292.G07	.H07.G08.E09.D10.B11	Axon ImageXpress	DMSO	Prestwick Chemical	729	Sulfanilamide [63-74-1]
2710	651	corbadrine	INN	2.18e-05	6	HL60	HT_HG-U133A	5500024030401071707292.G09	.H07.G08.E09.D10.B11	Axon ImageXpress	DMSO	Prestwick Chemical	739	Levonordefrin [829-74-3]
2711	651	isoetarine	INN	1.2e-05	6	HL60	HT_HG-U133A	5500024030401071707292.G10	.H07.G08.E09.D10.B11	Axon ImageXpress	DMSO	Prestwick Chemical	749	Isoetharine mesylate salt [7279-75-6]
2712	651	sulfametoxydiazine	INN	1.42e-05	6	HL60	HT_HG-U133A	5500024030401071707292.G12	.H07.G08.E09.D10.B11	Axon ImageXpress	DMSO	Prestwick Chemical	769	Sulfameter [651-06-9]
2713	651	zomepirac	INN	1.28e-05	6	HL60	HT_HG-U133A	5500024030401071707292.F07	.H07.G08.E09.D10.B11	Axon ImageXpress	DMSO	Prestwick Chemical	779	Zomepirac sodium salt [64092-48-4]
2714	651	drofenine	INN	1.14e-05	6	HL60	HT_HG-U133A	5500024030401071707292.F08	.H07.G08.E09.D10.B11	Axon ImageXpress	DMSO	Prestwick Chemical	789	Drofenine hydrochloride [548-66-3]
2715	651	pridinol	INN	1.02e-05	6	HL60	HT_HG-U133A	5500024030401071707292.F09	.H07.G08.E09.D10.B11	Axon ImageXpress	DMSO	Prestwick Chemical	799	Pridinol methanesulfonate salt [6856-31-1]
2716	651	hecogenin		9.2e-06	6	HL60	HT_HG-U133A	5500024030401071707292.F10	.H07.G08.E09.D10.B11	Axon ImageXpress	DMSO	Prestwick Chemical	730	Hecogenin [467-55-0]
2717	651	ebselen	INN	1.46e-05	6	HL60	HT_HG-U133A	5500024030401071707292.F11	.H07.G08.E09.D10.B11	Axon ImageXpress	DMSO	Prestwick Chemical	740	Ebselen [60940-34-3]
2718	651	mevalolactone		3.08e-05	6	HL60	HT_HG-U133A	5500024030401071707292.F12	.H07.G08.E09.D10.B11	Axon ImageXpress	DMSO	Prestwick Chemical	750	Mevalonic-D, L acid lactone [674-26-0]
2719	651	pipenzolate bromide	INN	9.2e-06	6	HL60	HT_HG-U133A	'5500024030401071707292.E07	.H07.G08.E09.D10.B11	Axon ImageXpress	DMSO	Prestwick Chemical	760	Pipenzolate bromide [125-51-9]
2720	651	isopropamide iodide	INN	8.4e-06	6	HL60	HT_HG-U133A	'5500024030401071707292.E08	.H07.G08.E09.D10.B11	Axon ImageXpress	DMSO	Prestwick Chemical	770	Isopropamide iodide [71-81-8]
2721	651	trichostatin A		1e-07	6	HL60	HT_HG-U133A	'5500024030401071707292.E10	.H07.G08.E09.D10.B11	Axon ImageXpress	DMSO	Sigma-Aldrich	T8552	Trichostatin A, from Streptomyces sp.
2722	651	cinoxacin	INN	1.52e-05	6	HL60	HT_HG-U133A	'5500024030401071707292.E11	.H07.G08.E09.D10.B11	Axon ImageXpress	DMSO	Prestwick Chemical	780	Cinoxacin [28657-80-9]
2723	651	cicloheximide	INN	1.42e-05	6	HL60	HT_HG-U133A	'5500024030401071707292.E12	.H07.G08.E09.D10.B11	Axon ImageXpress	DMSO	Prestwick Chemical	790	Cycloheximide [66-81-9]
2724	651	amrinone	INN	2.14e-05	6	HL60	HT_HG-U133A	5500024030401071707292.D07	.H07.G08.E09.D10.B11	Axon ImageXpress	DMSO	Prestwick Chemical	800	Amrinone [60719-84-8]
2725	651	carbinoxamine	INN	9.8e-06	6	HL60	HT_HG-U133A	5500024030401071707292.D08	.H07.G08.E09.D10.B11	Axon ImageXpress	DMSO	Prestwick Chemical	801	Carbinoxamine maleate salt [3505-38-2]
2726	651	bergenin		1.16e-05	6	HL60	HT_HG-U133A	5500024030401071707292.D09	.H07.G08.E09.D10.B11	Axon ImageXpress	DMSO	Prestwick Chemical	811	Bergenin monohydrate [477-90-7]
2727	651	azlocillin	INN	8.2e-06	6	HL60	HT_HG-U133A	5500024030401071707292.D11	.H07.G08.E09.D10.B11	Axon ImageXpress	DMSO	Prestwick Chemical	821	Azlocillin sodium salt [37091-65-9]
2728	651	butacaine	INN	1.3e-05	6	HL60	HT_HG-U133A	5500024030401071707292.D12	.H07.G08.E09.D10.B11	Axon ImageXpress	DMSO	Prestwick Chemical	831	Butacaine [149-16-6]
2729	651	securinine	INN	1.84e-05	6	HL60	HT_HG-U133A	5500024030401071707292.C07	.H07.G08.E09.D10.B11	Axon ImageXpress	DMSO	Prestwick Chemical	841	Securinine [5610-40-2]
2730	651	cefapirin	INN	9e-06	6	HL60	HT_HG-U133A	5500024030401071707292.C08	.H07.G08.E09.D10.B11	Axon ImageXpress	DMSO	Prestwick Chemical	851	Cephapirin sodium salt [24356-60-3]
2731	651	gabapentin	INN	2.34e-05	6	HL60	HT_HG-U133A	5500024030401071707292.C09	.H07.G08.E09.D10.B11	Axon ImageXpress	DMSO	Prestwick Chemical	861	Gabapentin [60142-96-3]
2732	651	iopamidol	INN	5.2e-06	6	HL60	HT_HG-U133A	5500024030401071707292.C10	.H07.G08.E09.D10.B11	Axon ImageXpress	DMSO	Prestwick Chemical	871	Iopamidol [60166-93-0]
2733	651	methazolamide	INN	1.7e-05	6	HL60	HT_HG-U133A	5500024030401071707292.C11	.H07.G08.E09.D10.B11	Axon ImageXpress	DMSO	Prestwick Chemical	802	Methazolamide [554-57-4]
2734	651	clidinium bromide	INN	9.2e-06	6	HL60	HT_HG-U133A	5500024030401071707292.B07	.H07.G08.E09.D10.B11	Axon ImageXpress	DMSO	Prestwick Chemical	822	Clidinium bromide [3485-62-9]
2735	651	cefoxitin	INN	8.8e-06	6	HL60	HT_HG-U133A	5500024030401071707292.B08	.H07.G08.E09.D10.B11	Axon ImageXpress	DMSO	Prestwick Chemical	832	Cefoxitin sodium salt [33564-30-6]
2736	651	alimemazine	INN	5.4e-06	6	HL60	HT_HG-U133A	5500024030401071707292.B09	.H07.G08.E09.D10.B11	Axon ImageXpress	DMSO	Prestwick Chemical	842	Trimeprazine tartrate [4330-99-8]
2737	651	doxycycline	INN	8.4e-06	6	HL60	HT_HG-U133A	5500024030401071707292.B10	.H07.G08.E09.D10.B11	Axon ImageXpress	DMSO	Prestwick Chemical	852	Doxycycline hydrochloride [10592-13-9]
2738	651	raloxifene	INN	7.8e-06	6	HL60	HT_HG-U133A	5500024030401071707292.B12	.H07.G08.E09.D10.B11	Axon ImageXpress	DMSO	Prestwick Chemical	862	Raloxifene hydrochloride [82640-04-8]
2739	651	iopromide	INN	5e-06	6	HL60	HT_HG-U133A	5500024030401071707292.A07	.H07.G08.E09.D10.B11	Axon ImageXpress	DMSO	Prestwick Chemical	872	Iopromide [73334-07-3]
2740	651	pyrithyldione	INN	2.4e-05	6	HL60	HT_HG-U133A	5500024030401071707292.A08	.H07.G08.E09.D10.B11	Axon ImageXpress	DMSO	Prestwick Chemical	803	Pyrithyldione [77-04-3]
2741	651	bucladesine	INN	7.8e-06	6	HL60	HT_HG-U133A	5500024030401071707292.A09	.H07.G08.E09.D10.B11	Axon ImageXpress	DMSO	Prestwick Chemical	813	Bucladesine sodium salt [16980-89-5]
2742	651	sulfamonomethoxine	INN	1.42e-05	6	HL60	HT_HG-U133A	5500024030401071707292.A10	.H07.G08.E09.D10.B11	Axon ImageXpress	DMSO	Prestwick Chemical	823	Sulfamonomethoxine [1220-83-3]
2743	662	stachydrine		2.22e-05	6	MCF7	HT_HG-U133A	5500024030403071907252.H02	.H01.G02.E03.D04.B05.A06	Axon ImageXpress	DMSO	Prestwick Chemical	622	Stachydrine hydrochloride
2744	662	dipivefrine	INN	1.04e-05	6	MCF7	HT_HG-U133A	5500024030403071907252.H03	.H01.G02.E03.D04.B05.A06	Axon ImageXpress	DMSO	Prestwick Chemical	632	Dipivefrin hydrochloride [64019-93-8]
2745	662	noscapine	INN	9.6e-06	6	MCF7	HT_HG-U133A	5500024030403071907252.H04	.H01.G02.E03.D04.B05.A06	Axon ImageXpress	DMSO	Prestwick Chemical	563	Noscapine [128-62-1]
2746	662	tomatidine		9.6e-06	6	MCF7	HT_HG-U133A	5500024030403071907252.H05	.H01.G02.E03.D04.B05.A06	Axon ImageXpress	DMSO	Prestwick Chemical	573	Tomatidine [77-59-8]
2747	662	papaverine		1.06e-05	6	MCF7	HT_HG-U133A	5500024030403071907252.H06	.H01.G02.E03.D04.B05.A06	Axon ImageXpress	DMSO	Prestwick Chemical	583	Papaverine hydrochloride [61-25-6]
2748	662	tetrahydroalstonine		1.14e-05	6	MCF7	HT_HG-U133A	5500024030403071907252.G01	.H01.G02.E03.D04.B05.A06	Axon ImageXpress	DMSO	Prestwick Chemical	593	Tetrahydroalstonine [6474-90-4]
2749	662	monocrotaline		1.22e-05	6	MCF7	HT_HG-U133A	5500024030403071907252.G03	.H01.G02.E03.D04.B05.A06	Axon ImageXpress	DMSO	Prestwick Chemical	603	Monocrotaline [315-22-0]
2750	662	harmine		1.6e-05	6	MCF7	HT_HG-U133A	5500024030403071907252.G04	.H01.G02.E03.D04.B05.A06	Axon ImageXpress	DMSO	Prestwick Chemical	613	Harmine hydrochloride [343-27-1]
2751	662	pyridoxine	INN	1.94e-05	6	MCF7	HT_HG-U133A	5500024030403071907252.G05	.H01.G02.E03.D04.B05.A06	Axon ImageXpress	DMSO	Prestwick Chemical	623	Pyridoxine hydrochloride [58-56-0]
2752	662	DL-thiorphan		1.58e-05	6	MCF7	HT_HG-U133A	5500024030403071907252.G06	.H01.G02.E03.D04.B05.A06	Axon ImageXpress	DMSO	Prestwick Chemical	633	Thiorphan [76721-89-6]
2753	662	syrosingopine	INN	6e-06	6	MCF7	HT_HG-U133A	5500024030403071907252.F01	.H01.G02.E03.D04.B05.A06	Axon ImageXpress	DMSO	Prestwick Chemical	564	Syrosingopine [84-36-6]
2754	662	dacarbazine	INN	2.2e-05	6	MCF7	HT_HG-U133A	5500024030403071907252.F02	.H01.G02.E03.D04.B05.A06	Axon ImageXpress	DMSO	Prestwick Chemical	574	Dacarbazine [4342-03-4]
2755	662	yohimbine		1.02e-05	6	MCF7	HT_HG-U133A	5500024030403071907252.F03	.H01.G02.E03.D04.B05.A06	Axon ImageXpress	DMSO	Prestwick Chemical	584	Yohimbine hydrochloride [65-19-0]
2756	662	diclofenac	INN	1.26e-05	6	MCF7	HT_HG-U133A	5500024030403071907252.F04	.H01.G02.E03.D04.B05.A06	Axon ImageXpress	DMSO	Prestwick Chemical	594	Diclofenac sodium [15307-79-6]
2757	662	piperlongumine		1.26e-05	6	MCF7	HT_HG-U133A	5500024030403071907252.F05	.H01.G02.E03.D04.B05.A06	Axon ImageXpress	DMSO	Prestwick Chemical	604	Piperlongumine [20069-09-4]
2758	662	ellipticine		1.62e-05	6	MCF7	HT_HG-U133A	5500024030403071907252.F06	.H01.G02.E03.D04.B05.A06	Axon ImageXpress	DMSO	Prestwick Chemical	614	Ellipticine [519-23-3]
2759	662	cytisine		2.1e-05	6	MCF7	HT_HG-U133A	'5500024030403071907252.E01	.H01.G02.E03.D04.B05.A06	Axon ImageXpress	DMSO	Prestwick Chemical	624	Cytisine (-) [485-35-8]
2760	662	riboflavin	INN	1.06e-05	6	MCF7	HT_HG-U133A	'5500024030403071907252.E02	.H01.G02.E03.D04.B05.A06	Axon ImageXpress	DMSO	Prestwick Chemical	634	Riboflavine [83-88-5]
2761	662	atropine		5.8e-06	6	MCF7	HT_HG-U133A	'5500024030403071907252.E04	.H01.G02.E03.D04.B05.A06	Axon ImageXpress	DMSO	Prestwick Chemical	565	Atropine sulfate monohydrate [5908-99-6]
2762	662	ipratropium bromide	INN	9.8e-06	6	MCF7	HT_HG-U133A	'5500024030403071907252.E05	.H01.G02.E03.D04.B05.A06	Axon ImageXpress	DMSO	Prestwick Chemical	575	Ipratropium bromide [22254-24-6]
2763	662	lobeline	INN	1.06e-05	6	MCF7	HT_HG-U133A	'5500024030403071907252.E06	.H01.G02.E03.D04.B05.A06	Axon ImageXpress	DMSO	Prestwick Chemical	585	Lobeline alpha (-) hydrochoride [134-63-4]
2764	662	calycanthine		1.16e-05	6	MCF7	HT_HG-U133A	5500024030403071907252.D01	.H01.G02.E03.D04.B05.A06	Axon ImageXpress	DMSO	Prestwick Chemical	595	Calycanthine [595-05-1]
2765	662	hydrocotarnine		1.32e-05	6	MCF7	HT_HG-U133A	5500024030403071907252.D02	.H01.G02.E03.D04.B05.A06	Axon ImageXpress	DMSO	Prestwick Chemical	605	Hydrocotarnine hydrobromide [5985-00-2]
2766	662	pseudopelletierine		2.1e-05	6	MCF7	HT_HG-U133A	5500024030403071907252.D05	.H01.G02.E03.D04.B05.A06	Axon ImageXpress	DMSO	Prestwick Chemical	625	Pseudopelletierine hydrochloride [6164-62-1]
2767	662	hydroquinine		9.4e-06	6	MCF7	HT_HG-U133A	5500024030403071907252.D06	.H01.G02.E03.D04.B05.A06	Axon ImageXpress	DMSO	Prestwick Chemical	635	Hydroquinine hydrobromide hydrate [304695-81-6]
2768	662	physostigmine		6.2e-06	6	MCF7	HT_HG-U133A	5500024030403071907252.C01	.H01.G02.E03.D04.B05.A06	Axon ImageXpress	DMSO	Prestwick Chemical	566	Eserine sulfate, physostigmine sulfate [64-47-1]
2769	662	acepromazine	INN	9e-06	6	MCF7	HT_HG-U133A	5500024030403071907252.C02	.H01.G02.E03.D04.B05.A06	Axon ImageXpress	DMSO	Prestwick Chemical	576	Acetopromazine maleate salt [3598-37-6]
2770	662	berberine		1.08e-05	6	MCF7	HT_HG-U133A	5500024030403071907252.C03	.H01.G02.E03.D04.B05.A06	Axon ImageXpress	DMSO	Prestwick Chemical	586	Berberine chloride [633-65-8]
2771	662	convolamine		1.18e-05	6	MCF7	HT_HG-U133A	5500024030403071907252.C04	.H01.G02.E03.D04.B05.A06	Axon ImageXpress	DMSO	Prestwick Chemical	596	Convolamine hydrochloride [500-56-1]
2772	662	cinchonidine		1.36e-05	6	MCF7	HT_HG-U133A	5500024030403071907252.C05	.H01.G02.E03.D04.B05.A06	Axon ImageXpress	DMSO	Prestwick Chemical	606	(-)-Cinchonidine [485-71-2]
2773	662	demecarium bromide	INN	5.6e-06	6	MCF7	HT_HG-U133A	5500024030403071907252.C06	.H01.G02.E03.D04.B05.A06	Axon ImageXpress	DMSO	Prestwick Chemical	616	Demecarium bromide [56-94-0]
2774	662	racecadotril	INN	1.04e-05	6	MCF7	HT_HG-U133A	5500024030403071907252.B01	.H01.G02.E03.D04.B05.A06	Axon ImageXpress	DMSO	Prestwick Chemical	626	Racecadotril [81110-73-8]
2775	662	epivincamine		1.12e-05	6	MCF7	HT_HG-U133A	5500024030403071907252.B02	.H01.G02.E03.D04.B05.A06	Axon ImageXpress	DMSO	Prestwick Chemical	636	Epivincamine [6835-99-0]
2776	662	aconitine		6.2e-06	6	MCF7	HT_HG-U133A	5500024030403071907252.B03	.H01.G02.E03.D04.B05.A06	Axon ImageXpress	DMSO	Prestwick Chemical	567	Aconitine [302-27-2]
2777	662	trichostatin A		1e-07	6	MCF7	HT_HG-U133A	5500024030403071907252.B04	.H01.G02.E03.D04.B05.A06	Axon ImageXpress	DMSO	Sigma-Aldrich	T8552	Trichostatin A, from Streptomyces sp.
2778	662	alpha-yohimbine		1.02e-05	6	MCF7	HT_HG-U133A	5500024030403071907252.B06	.H01.G02.E03.D04.B05.A06	Axon ImageXpress	DMSO	Prestwick Chemical	577	Rauwolscine hydrochloride [6211-32-1]
2779	662	(+)-chelidonine		1.08e-05	6	MCF7	HT_HG-U133A	5500024030403071907252.A01	.H01.G02.E03.D04.B05.A06	Axon ImageXpress	DMSO	Prestwick Chemical	587	Chelidonine monohydrate (+) [476-32-4]
2780	662	isocorydine		1.18e-05	6	MCF7	HT_HG-U133A	5500024030403071907252.A02	.H01.G02.E03.D04.B05.A06	Axon ImageXpress	DMSO	Prestwick Chemical	597	Isocorydine (+) [475-67-2]
2781	662	vinburnine	INN	1.36e-05	6	MCF7	HT_HG-U133A	5500024030403071907252.A03	.H01.G02.E03.D04.B05.A06	Axon ImageXpress	DMSO	Prestwick Chemical	607	Eburnamonine (-) [4880-88-0]
2782	662	quipazine	INN	9e-06	6	MCF7	HT_HG-U133A	5500024030403071907252.A04	.H01.G02.E03.D04.B05.A06	Axon ImageXpress	DMSO	Prestwick Chemical	617	Quipazine dimaleate salt [4774-24-7]
2783	662	folic acid	INN	9e-06	6	MCF7	HT_HG-U133A	5500024030403071907252.A05	.H01.G02.E03.D04.B05.A06	Axon ImageXpress	DMSO	Prestwick Chemical	627	Folic acid [59-30-3]
2784	663	retrorsine		1.14e-05	6	MCF7	HT_HG-U133A	5500024030403071907252.H08	.H07.G08.E09.D10.B11	Axon ImageXpress	DMSO	Prestwick Chemical	637	Retrorsine [480-54-6]
2785	663	rescinnamine	INN	6.4e-06	6	MCF7	HT_HG-U133A	5500024030403071907252.H09	.H07.G08.E09.D10.B11	Axon ImageXpress	DMSO	Prestwick Chemical	568	Rescinnamin [24815-24-5]
2786	663	corynanthine		1.02e-05	6	MCF7	HT_HG-U133A	5500024030403071907252.H10	.H07.G08.E09.D10.B11	Axon ImageXpress	DMSO	Prestwick Chemical	578	Corynanthine hydrochloride [66634-44-4]
2787	663	galantamine	INN	1.08e-05	6	MCF7	HT_HG-U133A	5500024030403071907252.H11	.H07.G08.E09.D10.B11	Axon ImageXpress	DMSO	Prestwick Chemical	588	Galanthamine hydrobromide [1953-04-4]
2788	663	xylazine	INN	1.82e-05	6	MCF7	HT_HG-U133A	5500024030403071907252.H12	.H07.G08.E09.D10.B11	Axon ImageXpress	DMSO	Prestwick Chemical	598	Xylazine [7361-61-7]
2789	663	cinchonine		1.36e-05	6	MCF7	HT_HG-U133A	5500024030403071907252.G07	.H07.G08.E09.D10.B11	Axon ImageXpress	DMSO	Prestwick Chemical	608	Cinchonine [118-10-5]
2790	663	sparteine	INN	1.7e-05	6	MCF7	HT_HG-U133A	5500024030403071907252.G09	.H07.G08.E09.D10.B11	Axon ImageXpress	DMSO	Prestwick Chemical	618	Sparteine (-) [90-39-1]
2791	663	salsolinol		1.54e-05	6	MCF7	HT_HG-U133A	5500024030403071907252.G10	.H07.G08.E09.D10.B11	Axon ImageXpress	DMSO	Prestwick Chemical	628	Salsolinol hydrobromide [38221-21-5]
2792	663	conessine	INN	1.12e-05	6	MCF7	HT_HG-U133A	5500024030403071907252.G11	.H07.G08.E09.D10.B11	Axon ImageXpress	DMSO	Prestwick Chemical	638	Conessine [546-06-5]
2793	663	co-dergocrine mesilate		6.4e-06	6	MCF7	HT_HG-U133A	5500024030403071907252.G12	.H07.G08.E09.D10.B11	Axon ImageXpress	DMSO	Prestwick Chemical	569	Dihydroergotoxine mesylate [8067-24-1]
2794	663	trichostatin A		1e-07	6	MCF7	HT_HG-U133A	5500024030403071907252.F07	.H07.G08.E09.D10.B11	Axon ImageXpress	DMSO	Sigma-Aldrich	T8552	Trichostatin A, from Streptomyces sp.
2795	663	palmatine		1.04e-05	6	MCF7	HT_HG-U133A	5500024030403071907252.F08	.H07.G08.E09.D10.B11	Axon ImageXpress	DMSO	Prestwick Chemical	579	Palmatine chloride [3486-67-7]
2796	663	bicuculline		1.08e-05	6	MCF7	HT_HG-U133A	5500024030403071907252.F09	.H07.G08.E09.D10.B11	Axon ImageXpress	DMSO	Prestwick Chemical	589	Bicuculline (+) [485-49-4]
2797	663	seneciphylline		1.2e-05	6	MCF7	HT_HG-U133A	5500024030403071907252.F10	.H07.G08.E09.D10.B11	Axon ImageXpress	DMSO	Prestwick Chemical	599	Seneciphylline [480-81-9]
2798	663	diflorasone	INN	8e-06	6	MCF7	HT_HG-U133A	5500024030403071907252.F12	.H07.G08.E09.D10.B11	Axon ImageXpress	DMSO	Prestwick Chemical	619	Diflorasone Diacetate [33564-31-7]
2799	663	gramine		2.3e-05	6	MCF7	HT_HG-U133A	'5500024030403071907252.E07	.H07.G08.E09.D10.B11	Axon ImageXpress	DMSO	Prestwick Chemical	629	Gramine [87-52-5]
2800	663	protoveratrine A		5e-06	6	MCF7	HT_HG-U133A	'5500024030403071907252.E08	.H07.G08.E09.D10.B11	Axon ImageXpress	DMSO	Prestwick Chemical	639	Protoveratrine A [143-57-7]
2801	663	emetine		7.2e-06	6	MCF7	HT_HG-U133A	'5500024030403071907252.E10	.H07.G08.E09.D10.B11	Axon ImageXpress	DMSO	Prestwick Chemical	570	Emetine dihydrochloride [316-42-7]
2802	663	trimethylcolchicinic acid		1.16e-05	6	MCF7	HT_HG-U133A	'5500024030403071907252.E11	.H07.G08.E09.D10.B11	Axon ImageXpress	DMSO	Prestwick Chemical	580	Trimethylcolchicinic acid [3482-37-9]
2803	663	yohimbic acid	INN	1.12e-05	6	MCF7	HT_HG-U133A	'5500024030403071907252.E12	.H07.G08.E09.D10.B11	Axon ImageXpress	DMSO	Prestwick Chemical	590	Yohimbinic acid monohydrate [27801-27-2]
2804	663	boldine		1.22e-05	6	MCF7	HT_HG-U133A	5500024030403071907252.D07	.H07.G08.E09.D10.B11	Axon ImageXpress	DMSO	Prestwick Chemical	600	Boldine [476-70-0]
2805	663	harmaline		1.4e-05	6	MCF7	HT_HG-U133A	5500024030403071907252.D08	.H07.G08.E09.D10.B11	Axon ImageXpress	DMSO	Prestwick Chemical	610	Harmaline hydrochloride dihydrate [6027-98-1]
2806	663	harman		1.82e-05	6	MCF7	HT_HG-U133A	5500024030403071907252.D09	.H07.G08.E09.D10.B11	Axon ImageXpress	DMSO	Prestwick Chemical	620	Harmane hydrochloride [21655-84-5]
2807	663	quinisocaine	INN	1.3e-05	6	MCF7	HT_HG-U133A	5500024030403071907252.D11	.H07.G08.E09.D10.B11	Axon ImageXpress	DMSO	Prestwick Chemical	630	Dimethisoquin hydrochloride [2773-92-4]
2808	663	solanine		4.6e-06	6	MCF7	HT_HG-U133A	5500024030403071907252.D12	.H07.G08.E09.D10.B11	Axon ImageXpress	DMSO	Prestwick Chemical	640	Solanine alpha [20562-02-1]
2809	663	glimepiride	INN	8.2e-06	6	MCF7	HT_HG-U133A	5500024030403071907252.C08	.H07.G08.E09.D10.B11	Axon ImageXpress	DMSO	Prestwick Chemical	651	Glimepiride [93479-97-1]
2810	663	vitexin		9.2e-06	6	MCF7	HT_HG-U133A	5500024030403071907252.C09	.H07.G08.E09.D10.B11	Axon ImageXpress	DMSO	Prestwick Chemical	661	Vitexin [3681-93-4]
2811	663	dydrogesterone	INN	1.28e-05	6	MCF7	HT_HG-U133A	5500024030403071907252.C10	.H07.G08.E09.D10.B11	Axon ImageXpress	DMSO	Prestwick Chemical	671	Dydrogesterone [152-62-5]
2812	663	hydroxyachillin		1.42e-05	6	MCF7	HT_HG-U133A	5500024030403071907252.C11	.H07.G08.E09.D10.B11	Axon ImageXpress	DMSO	Prestwick Chemical	681	Austricine [10180-88-8]
2813	663	Prestwick-691		1.38e-05	6	MCF7	HT_HG-U133A	5500024030403071907252.C12	.H07.G08.E09.D10.B11	Axon ImageXpress	DMSO	Prestwick Chemical	691	Fillalbin [4540-25-4]
2814	663	sulfabenzamide	INN	1.44e-05	6	MCF7	HT_HG-U133A	5500024030403071907252.B08	.H07.G08.E09.D10.B11	Axon ImageXpress	DMSO	Prestwick Chemical	711	Sulfabenzamide [127-71-9]
2815	663	Prestwick-642		1.38e-05	6	MCF7	HT_HG-U133A	5500024030403071907252.B09	.H07.G08.E09.D10.B11	Axon ImageXpress	DMSO	Prestwick Chemical	642	Epicatechin-(-) [154-23-4]
2816	663	picrotoxinin		1.36e-05	6	MCF7	HT_HG-U133A	5500024030403071907252.B10	.H07.G08.E09.D10.B11	Axon ImageXpress	DMSO	Prestwick Chemical	652	Picrotoxinin [17617-45-7]
2817	663	gelsemine		1.24e-05	6	MCF7	HT_HG-U133A	5500024030403071907252.B12	.H07.G08.E09.D10.B11	Axon ImageXpress	DMSO	Prestwick Chemical	662	Gelsemine [509-15-9]
2818	663	canadine		1.18e-05	6	MCF7	HT_HG-U133A	5500024030403071907252.A07	.H07.G08.E09.D10.B11	Axon ImageXpress	DMSO	Prestwick Chemical	672	(d,l)-Tetrahydroberberine [522-97-4]
2819	663	Prestwick-682		6e-06	6	MCF7	HT_HG-U133A	5500024030403071907252.A08	.H07.G08.E09.D10.B11	Axon ImageXpress	DMSO	Prestwick Chemical	682	beta- Belladonnine dichloroethylate [191355-47-2]
2820	663	Prestwick-692		7.4e-06	6	MCF7	HT_HG-U133A	5500024030403071907252.A09	.H07.G08.E09.D10.B11	Axon ImageXpress	DMSO	Prestwick Chemical	692	Tadjakonine [11087-94-8]
2821	663	succinylsulfathiazole	INN	1.12e-05	6	MCF7	HT_HG-U133A	5500024030403071907252.A10	.H07.G08.E09.D10.B11	Axon ImageXpress	DMSO	Prestwick Chemical	702	Succinylsulfathiazole [116-43-8]
2822	663	benzocaine	INN	2.42e-05	6	MCF7	HT_HG-U133A	5500024030403071907252.A11	.H07.G08.E09.D10.B11	Axon ImageXpress	DMSO	Prestwick Chemical	712	Benzocaine [94-09-7]
2823	656	thiostrepton		2.4e-06	6	MCF7	HT_HG-U133A	5500024030700072107988.H02	.H01.G02.E03.D04.B05.A06	Axon ImageXpress	DMSO	Prestwick Chemical	522	Thiostrepton [1393-48-2]
2824	656	salsolidin		1.64e-05	6	MCF7	HT_HG-U133A	5500024030700072107988.H03	.H01.G02.E03.D04.B05.A06	Axon ImageXpress	DMSO	Prestwick Chemical	532	Isoquinoline, 6,7-dimethoxy-1-methyl-1,2,3,4-tetrahydro, hydrochloride
2825	656	probenecid	INN	1.4e-05	6	MCF7	HT_HG-U133A	5500024030700072107988.H04	.H01.G02.E03.D04.B05.A06	Axon ImageXpress	DMSO	Prestwick Chemical	542	Probenecid [57-66-9]
2826	656	selegiline	INN	1.78e-05	6	MCF7	HT_HG-U133A	5500024030700072107988.H05	.H01.G02.E03.D04.B05.A06	Axon ImageXpress	DMSO	Prestwick Chemical	552	Selegiline hydrochloride [14611-52-0]
2827	656	6-azathymine		3.14e-05	6	MCF7	HT_HG-U133A	5500024030700072107988.H06	.H01.G02.E03.D04.B05.A06	Axon ImageXpress	DMSO	Prestwick Chemical	483	Azathymine, 6 [932-53-6]
2828	656	omeprazole	INN	1.16e-05	6	MCF7	HT_HG-U133A	5500024030700072107988.G01	.H01.G02.E03.D04.B05.A06	Axon ImageXpress	DMSO	Prestwick Chemical	493	Omeprazole [73590-58-6]
[truncated: 4,109 more rows]
