# Supplementary material for: Predictability of drug-induced liver injury by machine learning
Source: Biol Direct. 2020 Feb 13;15:3. doi: 10.1186/s13062-020-0259-4 (PMC7020573; doi:10.1186/s13062-020-0259-4)
Supplement: Supplementary file 3 — Additional file 3 All classification results. The file includes performance tables for each classification experiment run in the manuscript. [file 13062_2020_259_MOESM3_ESM.xlsx]

## Sheet: DL
cell.line	gene.list	level	classif	mcctext	mccvalid	acctext
PC3	KH	expr	NBM1	0.07 (0.03, 0.12)	-0.02	0.52 (0.50, 0.54)
PC3	KH	expr	NBM2	0 (-0.04, 0.04)	0.04	0.47 (0.44, 0.50)
PC3	KH	expr	NBMDeep	0.02 (-0.00, 0.04)	0	0.60 (0.56, 0.63)
PC3	KH	logfc	NBM1	0.07 (0.03, 0.11)	-0.06	0.54 (0.51, 0.56)
PC3	KH	logfc	NBM2	-0.02 (-0.05, 0.03)	0	0.53 (0.49, 0.56)
PC3	KH	logfc	NBMDeep	-0.02 (-0.04, 0.01)	0	0.53 (0.48, 0.57)
PC3	ALL	expr	NBM1	-0.03 (-0.07, 0.02)	-0.08	0.48 (0.46, 0.51)
PC3	ALL	expr	NBM2	0.00 (-0.05, 0.05)	-0.05	0.54 (0.51, 0.57)
PC3	ALL	expr	NBMDeep	0 (0,0)	0	0.67 (0.67, 0.67)
PC3	ALL	logfc	NBM1	0.03 (0, 0.07)	-0.08	0.52 (0.50, 0.54)
PC3	ALL	logfc	NBM2	0.04 (0.00, 0.08)	-0.07	0.55 (0.52, 0.57)
PC3	ALL	logfc	NBMDeep	0 (0,0)	0	0.67 (0.67, 0.67)
MCF7	KH	expr	NBM1	0.04 (0.00, 0.08)	0.05	0.54 (0.51, 0.57)
MCF7	KH	expr	NBM2	0.02 (-0.03, 0.07)	-0.02	0.51 (0.47, 0.55)
MCF7	KH	expr	NBMDeep	0.01 (-0.01, 0.03)	0	0.57 (0.53, 0.61)
MCF7	KH	logfc	NBM1	0.04 (0.00, 0.08)	-0.02	0.51 (0.48, 0.54)
MCF7	KH	logfc	NBM2	-0.01 (-0.05, 0.04)	-0.01	0.51 (0.47, 0.55)
MCF7	KH	logfc	NBMDeep	0.00 (-0.01, 0.02)	0	0.56 (0.52, 0.60)
MCF7	ALL	expr	NBM1	-0.04 (-0.07, -0.01)	0.08	0.48 (0.46, 0.50)
MCF7	ALL	expr	NBM2	0.01 (-0.04, 0.05)	0.02	0.55 (0.52, 0.58)
MCF7	ALL	expr	NBMDeep	0.00 (0.00, 0.00)	0	0.67 (0.67, 0.67)
MCF7	ALL	logfc	NBM1	0.07 (0.02, 0.12)	-0.06	0.54 (0.51, 0.56)
MCF7	ALL	logfc	NBM2	0.05 (0.02, 0.09)	0	0.55 (0.52, 0.58)
MCF7	ALL	logfc	NBMDeep	0.00 (0.00, 0.00)	0	0.66 (0.65, 0.67)
PC3	KH	end-to-end	NBM1	0.11 (0.07, 0.15)	-0.1	0.58 (0.56, 0.59)
PC3	KH	end-to-end	NBM2	0.06 (0.01, 0.11)	-0.02	0.55 (0.52, 0.58)
PC3	KH	end-to-end	NBMDeep	-0.02 (-0.04, -0.00)	0	0.57 (0.53, 0.61)
PC3	ALL	end-to-end	NBM1	0.06 (0.03, 0.10)	-0.07	0.55 (0.53, 0.57)
PC3	ALL	end-to-end	NBM2	0.06 (0.02, 0.11)	-0.07	0.57 (0.55, 0.59)
MCF7	KH	end-to-end	NBM1	0.16 (0.12, 0.20)	-0.1	0.59 (0.56, 0.61)
MCF7	KH	end-to-end	NBM2	0.15 (0.11, 0.20)	-0.03	0.59 (0.56, 0.62)
MCF7	KH	end-to-end	NBMDeep	0.01 (-0.01, 0.03)	0	0.55 (0.51, 0.59)
MCF7	ALL	end-to-end	NBM1	0.18 (0.15, 0.22)	0.02	0.61 (0.60, 0.63)
MCF7	ALL	end-to-end	NBM2	0.21 (0.16, 0.26)	-0.05	0.64 (0.62, 0.66)

## Sheet: SL
cell.line	gene.list	level	classif	mcctext	mccvalid	acctext
MCF7	ALL	expr	RF	0 (-0.03, 0.02)	0.05	0.66 (0.65, 0.66)
MCF7	KH	expr	RF	0.06 (0.02, 0.10)	-0.07	0.64 (0.63, 0.66)
PC3	ALL	expr	RF	0.03 (-0.01, 0.07)	-0.06	0.66 (0.65, 0.67)
PC3	KH	expr	RF	0.12 (0.08, 0.16)	-0.01	0.67 (0.67, 0.68)
MCF7	ALL	logfc	RF	0.07 (0.03, 0.11)	0.05	0.66 (0.65, 0.67)
MCF7	KH	logfc	RF	0.08 (0.04, 0.13)	-0.12	0.67 (0.66, 0.68)
PC3	ALL	logfc	RF	0.04 (0, 0.08)	0.02	0.66 (0.65, 0.67)
PC3	KH	logfc	RF	0.11 (0.07, 0.15)	0.07	0.67 (0.66, 0.68)
MCF7	ALL	expr	MLP	0.05 (0, 0.09)	0.03	0.62 (0.60, 0.63)
MCF7	KH	expr	MLP	0.04 (-0.01, 0.08)	-0.11	0.59 (0.56, 0.61)
PC3	ALL	expr	MLP	0.01 (-0.03, 0.05)	-0.01	0.60 (0.59, 0.62)
PC3	KH	expr	MLP	0.07 (0.03, 0.11)	0.05	0.61 (0.59, 0.62)
MCF7	ALL	logfc	MLP	0.10 (0.06, 0.15)	-0.15	0.63 (0.61, 0.65)
MCF7	KH	logfc	MLP	0.08 (0.04, 0.12)	-0.16	0.60 (0.59, 0.62)
PC3	ALL	logfc	MLP	0.05 (0.01, 0.10)	-0.02	0.59 (0.57, 0.61)
PC3	KH	logfc	MLP	0.07 (0.03, 0.11)	0.11	0.61 (0.59, 0.62)

## Sheet: balanced-DL
balancing strategy	cell.line	gene.list	level	classif	mcctext	mccvalid	acctext
adasyn	MCF7	KH	expr	NBM2	0.07 (0.03, 0.10)	0.02	0.52 (0.51, 0.54)
oversampled_all	MCF7	KH	expr	NBM2	0.24 (0.19, 0.29)	-0.02	0.60 (0.58, 0.62)
oversampled_minority	MCF7	KH	expr	NBM2	0.23 (0.19, 0.28)	0.07	0.59 (0.57, 0.62)
smote	MCF7	KH	expr	NBM2	0.20 (0.15, 0.25)	-0.2	0.58 (0.56, 0.60)
smote_borderline1	MCF7	KH	expr	NBM2	0.23 (0.19, 0.29)	-0.11	0.60 (0.58, 0.63)
smote_borderline2	MCF7	KH	expr	NBM2	0.11 (0.06, 0.16)	-0.01	0.55 (0.53, 0.57)
smote_svm	MCF7	KH	expr	NBM2	0.24 (0.20, 0.29)	0.1	0.60 (0.58, 0.62)

## Sheet: balanced-SL
balancing strategy	cell.line	gene.list	level	classif	mcctext	mccvalid	acctext
adasyn	MCF7	KH	expr	RF	0.63 (0.60, 0.66)	0.12	0.81 (0.80, 0.82)
oversampled_all	MCF7	KH	expr	RF	0.69 (0.65, 0.71)	-0.13	0.84 (0.82, 0.85)
oversampled_minority	MCF7	KH	expr	RF	0.69 (0.65, 0.71)	-0.13	0.84 (0.82, 0.85)
smote	MCF7	KH	expr	RF	0.63 (0.60, 0.66)	0.02	0.81 (0.80, 0.83)
smote_borderline1	MCF7	KH	expr	RF	0.61 (0.58, 0.64)	-0.04	0.80 (0.78, 0.82)
smote_borderline2	MCF7	KH	expr	RF	0.59 (0.55, 0.63)	-0.07	0.79 (0.77, 0.81)
smote_svm	MCF7	KH	expr	RF	0.61 (0.59, 0.65)	-0.09	0.80 (0.79, 0.82)

## Sheet: random_tr_ts_splits_MCF7
split.id	cell.line	gene.list	level	classif	mcc_cv	mcc_min	mcc_max	mccvalid
1	MCF7	ALL	expr	RF	-0.02	-0.05	0.01	0.09
2	MCF7	ALL	expr	RF	-0.04	-0.06	-0.02	0
3	MCF7	ALL	expr	RF	0.07	0.03	0.11	-0.16
4	MCF7	ALL	expr	RF	0	-0.04	0.05	0.06
5	MCF7	ALL	expr	RF	-0.06	-0.08	-0.04	0
6	MCF7	ALL	expr	RF	-0.03	-0.04	-0.01	0.17
7	MCF7	ALL	expr	RF	0.05	0.01	0.1	-0.09
8	MCF7	ALL	expr	RF	0.01	-0.02	0.05	0
9	MCF7	ALL	expr	RF	-0.03	-0.06	0	0
10	MCF7	ALL	expr	RF	-0.03	-0.04	0	0
11	MCF7	ALL	expr	RF	0	-0.03	0.03	-0.11
12	MCF7	ALL	expr	RF	-0.01	-0.04	0.03	0.1
13	MCF7	ALL	expr	RF	-0.02	-0.05	0.01	0.12
14	MCF7	ALL	expr	RF	0.01	-0.02	0.05	0.02
15	MCF7	ALL	expr	RF	-0.01	-0.03	0.02	0.02
16	MCF7	ALL	expr	RF	-0.04	-0.06	-0.02	-0.09
17	MCF7	ALL	expr	RF	-0.01	-0.04	0.02	0
18	MCF7	ALL	expr	RF	-0.01	-0.04	0.03	-0.12
19	MCF7	ALL	expr	RF	-0.01	-0.03	0.01	0
20	MCF7	ALL	expr	RF	0.03	-0.01	0.07	0.07
21	MCF7	ALL	expr	RF	0.01	-0.03	0.04	-0.09
22	MCF7	ALL	expr	RF	0	-0.04	0.04	-0.07
23	MCF7	ALL	expr	RF	-0.02	-0.04	0.01	0
24	MCF7	ALL	expr	RF	0	-0.03	0.03	0
25	MCF7	ALL	expr	RF	-0.01	-0.03	0.02	0
26	MCF7	ALL	expr	RF	0.02	-0.01	0.05	0.11
27	MCF7	ALL	expr	RF	0.01	-0.02	0.05	-0.09
28	MCF7	ALL	expr	RF	-0.05	-0.08	-0.01	-0.17
29	MCF7	ALL	expr	RF	-0.03	-0.04	-0.01	0
30	MCF7	ALL	expr	RF	-0.04	-0.06	-0.02	-0.09
31	MCF7	ALL	expr	RF	-0.04	-0.07	-0.02	0
32	MCF7	ALL	expr	RF	-0.03	-0.06	0.01	0.09
33	MCF7	ALL	expr	RF	-0.04	-0.05	-0.02	0.16
34	MCF7	ALL	expr	RF	-0.03	-0.05	-0.01	-0.13
35	MCF7	ALL	expr	RF	-0.01	-0.02	0	0
36	MCF7	ALL	expr	RF	0.04	0	0.07	-0.15
37	MCF7	ALL	expr	RF	-0.01	-0.04	0.02	-0.08
38	MCF7	ALL	expr	RF	0	-0.02	0.03	0.08
39	MCF7	ALL	expr	RF	-0.04	-0.06	-0.02	-0.07
40	MCF7	ALL	expr	RF	0.01	-0.03	0.05	-0.07
41	MCF7	ALL	expr	RF	0.01	-0.02	0.05	-0.11
42	MCF7	ALL	expr	RF	-0.03	-0.05	0	0
43	MCF7	ALL	expr	RF	-0.02	-0.05	0.01	-0.12
44	MCF7	ALL	expr	RF	-0.03	-0.04	-0.01	0
45	MCF7	ALL	expr	RF	-0.02	-0.04	0	0.17
46	MCF7	ALL	expr	RF	-0.01	-0.03	0.01	-0.09
47	MCF7	ALL	expr	RF	-0.03	-0.05	-0.01	0
48	MCF7	ALL	expr	RF	0.03	0	0.05	-0.09
49	MCF7	ALL	expr	RF	-0.01	-0.03	0.01	0
50	MCF7	ALL	expr	RF	-0.06	-0.09	-0.04	-0.06
51	MCF7	ALL	expr	RF	0.03	-0.01	0.07	-0.14
52	MCF7	ALL	expr	RF	-0.04	-0.06	-0.03	0.2
53	MCF7	ALL	expr	RF	-0.03	-0.05	0	-0.08
54	MCF7	ALL	expr	RF	0.01	-0.03	0.04	-0.07
55	MCF7	ALL	expr	RF	-0.01	-0.03	0.02	0.05
56	MCF7	ALL	expr	RF	-0.01	-0.02	0	0
57	MCF7	ALL	expr	RF	0.03	-0.01	0.08	-0.11
58	MCF7	ALL	expr	RF	0.01	-0.02	0.05	0
59	MCF7	ALL	expr	RF	-0.02	-0.04	0	0.06
60	MCF7	ALL	expr	RF	0	-0.03	0.03	-0.09
61	MCF7	ALL	expr	RF	0.04	0	0.08	-0.1
62	MCF7	ALL	expr	RF	-0.02	-0.04	0	-0.09
63	MCF7	ALL	expr	RF	-0.03	-0.05	-0.01	0
64	MCF7	ALL	expr	RF	0.01	-0.02	0.04	-0.11
65	MCF7	ALL	expr	RF	-0.02	-0.05	0.01	0.08
66	MCF7	ALL	expr	RF	-0.02	-0.04	0	0
67	MCF7	ALL	expr	RF	0	-0.03	0.02	-0.07
68	MCF7	ALL	expr	RF	0	-0.03	0.03	-0.09
69	MCF7	ALL	expr	RF	-0.01	-0.02	0	0.08
70	MCF7	ALL	expr	RF	-0.02	-0.03	-0.01	0
71	MCF7	ALL	expr	RF	-0.01	-0.02	0.01	0
72	MCF7	ALL	expr	RF	0.01	-0.01	0.04	-0.09
73	MCF7	ALL	expr	RF	0.01	-0.02	0.04	0.06
74	MCF7	ALL	expr	RF	-0.01	-0.02	0	0
75	MCF7	ALL	expr	RF	0.06	0.01	0.1	-0.16
76	MCF7	ALL	expr	RF	-0.01	-0.04	0.03	0
77	MCF7	ALL	expr	RF	0	-0.03	0.02	0.01
78	MCF7	ALL	expr	RF	-0.02	-0.04	0	0
79	MCF7	ALL	expr	RF	0	-0.04	0.04	-0.11
80	MCF7	ALL	expr	RF	-0.01	-0.04	0.02	-0.04
81	MCF7	ALL	expr	RF	0.01	-0.02	0.05	-0.15
82	MCF7	ALL	expr	RF	0.03	0	0.07	-0.12
83	MCF7	ALL	expr	RF	-0.04	-0.06	-0.01	0
84	MCF7	ALL	expr	RF	-0.02	-0.03	0	-0.08
85	MCF7	ALL	expr	RF	-0.03	-0.05	-0.01	0
86	MCF7	ALL	expr	RF	0.01	-0.02	0.04	-0.11
87	MCF7	ALL	expr	RF	-0.01	-0.03	0.02	0
88	MCF7	ALL	expr	RF	-0.02	-0.03	0	0.11
89	MCF7	ALL	expr	RF	-0.03	-0.05	-0.01	0
90	MCF7	ALL	expr	RF	-0.03	-0.05	0	-0.08
91	MCF7	ALL	expr	RF	0	-0.03	0.03	-0.03
92	MCF7	ALL	expr	RF	-0.01	-0.04	0.03	0
93	MCF7	ALL	expr	RF	-0.02	-0.04	0.01	-0.11
94	MCF7	ALL	expr	RF	-0.04	-0.06	-0.02	0
95	MCF7	ALL	expr	RF	0	-0.03	0.03	0
96	MCF7	ALL	expr	RF	-0.02	-0.04	-0.01	0
97	MCF7	ALL	expr	RF	0.01	-0.02	0.04	0.02
98	MCF7	ALL	expr	RF	0.04	0	0.07	-0.16
99	MCF7	ALL	expr	RF	-0.02	-0.04	0.01	-0.11
100	MCF7	ALL	expr	RF	-0.02	-0.04	0.01	-0.08

## Sheet: random_tr_ts_splits_PC3
split.id	cell.line	gene.list	level	classif	mcc_cv	mcc_min	mcc_max	mccvalid
1	PC3	ALL	expr	RF	0	-0.03	0.04	0.09
2	PC3	ALL	expr	RF	-0.02	-0.05	0.01	0.1
3	PC3	ALL	expr	RF	0.06	0.01	0.1	-0.2
4	PC3	ALL	expr	RF	0.1	0.06	0.14	-0.03
5	PC3	ALL	expr	RF	0.01	-0.03	0.04	-0.07
6	PC3	ALL	expr	RF	0	-0.03	0.03	0
7	PC3	ALL	expr	RF	0.12	0.07	0.16	-0.17
8	PC3	ALL	expr	RF	0.03	0	0.07	0
9	PC3	ALL	expr	RF	-0.03	-0.06	0	0.24
10	PC3	ALL	expr	RF	0.01	-0.03	0.04	0.21
11	PC3	ALL	expr	RF	0.05	0.01	0.09	0.08
12	PC3	ALL	expr	RF	0.04	0	0.08	0.1
13	PC3	ALL	expr	RF	0.02	-0.01	0.06	0.21
14	PC3	ALL	expr	RF	0.05	0.01	0.1	-0.02
15	PC3	ALL	expr	RF	0.06	0.02	0.11	-0.02
16	PC3	ALL	expr	RF	0.08	0.04	0.11	0.03
17	PC3	ALL	expr	RF	0.14	0.11	0.18	-0.11
18	PC3	ALL	expr	RF	0.09	0.05	0.13	-0.09
19	PC3	ALL	expr	RF	0.03	-0.01	0.07	0.08
20	PC3	ALL	expr	RF	0.01	-0.02	0.05	0.07
21	PC3	ALL	expr	RF	0.1	0.06	0.14	0
22	PC3	ALL	expr	RF	0.04	0	0.08	0.1
23	PC3	ALL	expr	RF	0.02	-0.02	0.05	0.19
24	PC3	ALL	expr	RF	-0.02	-0.04	0.01	0.03
25	PC3	ALL	expr	RF	0.07	0.02	0.12	0.04
26	PC3	ALL	expr	RF	0.03	0	0.06	0.11
27	PC3	ALL	expr	RF	0.08	0.05	0.11	-0.09
28	PC3	ALL	expr	RF	0.06	0.02	0.09	-0.13
29	PC3	ALL	expr	RF	0.04	0	0.08	0.15
30	PC3	ALL	expr	RF	0.13	0.09	0.17	-0.12
31	PC3	ALL	expr	RF	0.07	0.03	0.12	-0.15
32	PC3	ALL	expr	RF	0.04	0.01	0.08	0.09
33	PC3	ALL	expr	RF	0.09	0.05	0.13	0.2
34	PC3	ALL	expr	RF	0.03	0	0.07	0.17
35	PC3	ALL	expr	RF	0.01	-0.01	0.04	-0.08
36	PC3	ALL	expr	RF	0.06	0.01	0.1	-0.12
37	PC3	ALL	expr	RF	0.05	0.02	0.09	-0.08
38	PC3	ALL	expr	RF	-0.02	-0.05	0.01	0.08
39	PC3	ALL	expr	RF	-0.03	-0.07	0	-0.07
40	PC3	ALL	expr	RF	0.11	0.07	0.15	-0.13
41	PC3	ALL	expr	RF	-0.01	-0.05	0.03	0.19
42	PC3	ALL	expr	RF	0.06	0.02	0.1	0.02
43	PC3	ALL	expr	RF	0.07	0.04	0.11	0.06
44	PC3	ALL	expr	RF	-0.05	-0.07	-0.04	0.23
45	PC3	ALL	expr	RF	0.03	-0.01	0.07	0.06
46	PC3	ALL	expr	RF	0.08	0.03	0.12	-0.06
47	PC3	ALL	expr	RF	-0.01	-0.04	0.02	0
48	PC3	ALL	expr	RF	0.04	0.01	0.07	-0.09
49	PC3	ALL	expr	RF	0	-0.03	0.03	0
50	PC3	ALL	expr	RF	0.1	0.05	0.14	0.08
51	PC3	ALL	expr	RF	0.13	0.08	0.19	-0.1
52	PC3	ALL	expr	RF	-0.02	-0.05	0.01	0.15
53	PC3	ALL	expr	RF	-0.04	-0.07	0	0.18
54	PC3	ALL	expr	RF	0.02	-0.02	0.06	0.09
55	PC3	ALL	expr	RF	0.01	-0.03	0.05	0.05
56	PC3	ALL	expr	RF	-0.02	-0.05	0.01	0
57	PC3	ALL	expr	RF	0.05	0.01	0.09	-0.09
58	PC3	ALL	expr	RF	-0.01	-0.03	0.02	0.11
59	PC3	ALL	expr	RF	0	-0.03	0.04	0
60	PC3	ALL	expr	RF	0.13	0.09	0.17	-0.18
61	PC3	ALL	expr	RF	0.14	0.1	0.17	-0.17
62	PC3	ALL	expr	RF	-0.01	-0.04	0.02	0
63	PC3	ALL	expr	RF	0.06	0.02	0.1	0.17
64	PC3	ALL	expr	RF	0.06	0.03	0.1	-0.05
65	PC3	ALL	expr	RF	0.04	0.01	0.07	0
66	PC3	ALL	expr	RF	0.04	0	0.08	-0.13
67	PC3	ALL	expr	RF	-0.02	-0.05	0.02	0.12
68	PC3	ALL	expr	RF	0.07	0.03	0.1	-0.09
69	PC3	ALL	expr	RF	0.02	-0.02	0.06	0.11
70	PC3	ALL	expr	RF	0.03	-0.01	0.06	0.01
71	PC3	ALL	expr	RF	0.05	0.01	0.1	-0.04
72	PC3	ALL	expr	RF	-0.02	-0.06	0.02	0.06
73	PC3	ALL	expr	RF	0.04	-0.01	0.08	0
74	PC3	ALL	expr	RF	-0.02	-0.04	-0.01	0
75	PC3	ALL	expr	RF	0.02	-0.01	0.05	0.05
76	PC3	ALL	expr	RF	0.01	-0.03	0.06	-0.07
77	PC3	ALL	expr	RF	0.08	0.03	0.12	0.01
78	PC3	ALL	expr	RF	0.06	0.02	0.1	-0.09
79	PC3	ALL	expr	RF	0.05	0.01	0.09	0
80	PC3	ALL	expr	RF	0.03	0	0.07	-0.11
81	PC3	ALL	expr	RF	0.12	0.08	0.17	-0.17
82	PC3	ALL	expr	RF	0.09	0.05	0.13	-0.02
83	PC3	ALL	expr	RF	-0.03	-0.06	0.01	0
84	PC3	ALL	expr	RF	0.01	-0.02	0.04	0.19
85	PC3	ALL	expr	RF	0.01	-0.03	0.05	0.08
86	PC3	ALL	expr	RF	0.06	0.02	0.09	0.08
87	PC3	ALL	expr	RF	0.13	0.08	0.18	-0.11
88	PC3	ALL	expr	RF	0	-0.03	0.03	0.31
89	PC3	ALL	expr	RF	0.06	0.02	0.1	0.03
90	PC3	ALL	expr	RF	-0.04	-0.07	-0.01	0.19
91	PC3	ALL	expr	RF	0.02	-0.02	0.06	-0.11
92	PC3	ALL	expr	RF	0.06	0.02	0.1	-0.09
93	PC3	ALL	expr	RF	0.03	0	0.06	0
94	PC3	ALL	expr	RF	0.06	0.03	0.1	-0.08
95	PC3	ALL	expr	RF	0.02	-0.03	0.06	0.06
96	PC3	ALL	expr	RF	0.06	0.02	0.1	0.18
97	PC3	ALL	expr	RF	0.09	0.04	0.14	-0.14
98	PC3	ALL	expr	RF	0	-0.04	0.03	-0.07
99	PC3	ALL	expr	RF	0.04	-0.01	0.08	0.14
100	PC3	ALL	expr	RF	0.08	0.04	0.12	-0.08

## Sheet: TR_random_tr_ts_splits_MCF7
split.id	cell.line	gene.list	level	classif	mcc_cv	mcc_min	mcc_max	mccvalid
0	MCF7	ALL	expr	RF	0.0778673	0.0237955	0.135594	-0.13746
1	MCF7	ALL	expr	RF	-0.00972446	-0.0194553	-0.00242791	0
2	MCF7	ALL	expr	RF	0.169936	0.132741	0.208104	-0.117468
3	MCF7	ALL	expr	RF	0.051188	0.0037004	0.101962	0.0762493
4	MCF7	ALL	expr	RF	0.0292668	-0.00570383	0.0646551	-0.111979
5	MCF7	ALL	expr	RF	0.117369	0.0731209	0.161209	-0.0124073
6	MCF7	ALL	expr	RF	0.0782032	0.0339581	0.124445	-0.128874
7	MCF7	ALL	expr	RF	0.0817248	0.0354547	0.13325	-0.142857
8	MCF7	ALL	expr	RF	-0.00274396	-0.0274612	0.0236506	0.0440225
9	MCF7	ALL	expr	RF	0.0859466	0.0380878	0.136462	-0.0159071
10	MCF7	ALL	expr	RF	-0.0170102	-0.0414189	0.00804665	0.224332
11	MCF7	ALL	expr	RF	-0.0157766	-0.0702526	0.0387395	-0.130051
12	MCF7	ALL	expr	RF	0.00856747	-0.0198756	0.0391215	0.202961
13	MCF7	ALL	expr	RF	0.0131499	-0.0326119	0.0629233	0.296115
14	MCF7	ALL	expr	RF	0.0270019	-0.0137458	0.0677961	0.304997
15	MCF7	ALL	expr	RF	0.0401726	-0.00937981	0.0893377	0.055279
16	MCF7	ALL	expr	RF	0.13517	0.0837034	0.188249	-0.1066
17	MCF7	ALL	expr	RF	0.0552381	0.00194838	0.103817	-0.130051
18	MCF7	ALL	expr	RF	0.0622988	0.0108547	0.114499	0.100452
19	MCF7	ALL	expr	RF	0.142785	0.0991985	0.18314	0.0690987
20	MCF7	ALL	expr	RF	0.0112031	-0.0320505	0.0586389	0.296115
21	MCF7	ALL	expr	RF	-0.014614	-0.03302	0.00563368	0
22	MCF7	ALL	expr	RF	0.0749977	0.0252897	0.127563	-0.168045
23	MCF7	ALL	expr	RF	-0.0108646	-0.0385086	0.0199005	0
24	MCF7	ALL	expr	RF	0.0606164	0.0106559	0.108932	-0.117468
25	MCF7	ALL	expr	RF	0.019689	-0.0232572	0.0621726	0.100452
26	MCF7	ALL	expr	RF	0.0656673	0.00895656	0.116255	0.1066
27	MCF7	ALL	expr	RF	0.0257146	-0.0228994	0.0771449	-0.0412312
28	MCF7	ALL	expr	RF	0.0609183	0.014118	0.112688	0.127442
29	MCF7	ALL	expr	RF	0.0932447	0.0401026	0.143682	-0.0412312
30	MCF7	ALL	expr	RF	0.096752	0.0441566	0.14967	0.0384615
31	MCF7	ALL	expr	RF	0.0749802	0.0295484	0.123223	0
32	MCF7	ALL	expr	RF	0.00124195	-0.0361804	0.0401169	0
33	MCF7	ALL	expr	RF	0.0389519	-0.00445815	0.0844851	0.296115
34	MCF7	ALL	expr	RF	0.148552	0.100045	0.194459	-0.117851
35	MCF7	ALL	expr	RF	0.0681478	0.0199334	0.116019	-0.011772
36	MCF7	ALL	expr	RF	0.100524	0.0487569	0.153734	-0.128874
37	MCF7	ALL	expr	RF	0.0495343	0.00584096	0.0991939	0.184637
38	MCF7	ALL	expr	RF	0.0293363	-0.00542362	0.0659619	-0.13484
39	MCF7	ALL	expr	RF	0.0315674	-0.0225761	0.0866475	0.0879944
40	MCF7	ALL	expr	RF	0.104703	0.0537115	0.155061	0.0762493
41	MCF7	ALL	expr	RF	0.0468663	-0.00156311	0.0967668	0.222761
42	MCF7	ALL	expr	RF	-0.0414424	-0.0789467	-0.00619206	0
43	MCF7	ALL	expr	RF	-0.0126928	-0.032641	0.01052	0
44	MCF7	ALL	expr	RF	0.0644429	0.0131994	0.119415	0.0866719
45	MCF7	ALL	expr	RF	0.117285	0.0738529	0.166719	-0.1066
46	MCF7	ALL	expr	RF	-0.0403617	-0.0593489	-0.0244814	0
47	MCF7	ALL	expr	RF	0.0854474	0.0376536	0.133146	-0.011772
48	MCF7	ALL	expr	RF	-0.0151925	-0.0581949	0.0306236	0.0650781
49	MCF7	ALL	expr	RF	0.0112389	-0.0176689	0.0416335	0
50	MCF7	ALL	expr	RF	0.0035032	-0.0429557	0.0558036	0.202961
51	MCF7	ALL	expr	RF	0.0821686	0.0296312	0.140114	0.100452
52	MCF7	ALL	expr	RF	0.114476	0.0700136	0.163515	0
53	MCF7	ALL	expr	RF	0.14444	0.0966099	0.190923	0.012829
54	MCF7	ALL	expr	RF	-0.0187208	-0.0626159	0.0258245	0.338364
55	MCF7	ALL	expr	RF	0.0800236	0.0319366	0.129031	-0.159071
56	MCF7	ALL	expr	RF	-0.0067735	-0.035735	0.023735	0
57	MCF7	ALL	expr	RF	-0.0167601	-0.0404928	0.00871533	0
58	MCF7	ALL	expr	RF	0.12339	0.0767472	0.171322	-0.011772
59	MCF7	ALL	expr	RF	0.0820787	0.030673	0.139408	0
60	MCF7	ALL	expr	RF	-0.00748575	-0.0430311	0.0317959	-0.101311
61	MCF7	ALL	expr	RF	0.0615133	0.0089822	0.111416	0.317768
62	MCF7	ALL	expr	RF	-0.0155489	-0.0431407	0.0147104	0
63	MCF7	ALL	expr	RF	0.0627482	0.0162183	0.109445	-0.152499
64	MCF7	ALL	expr	RF	-0.0136334	-0.0569182	0.0322709	0.208696
65	MCF7	ALL	expr	RF	0.0202013	-0.0168933	0.056991	0.184637
66	MCF7	ALL	expr	RF	0.117372	0.0693836	0.169528	-0.101311
67	MCF7	ALL	expr	RF	0.0237817	-0.0210091	0.0714447	0.0762493
68	MCF7	ALL	expr	RF	0.106928	0.0589861	0.157413	0.1066
69	MCF7	ALL	expr	RF	0.0171929	-0.0223549	0.0554758	0.431331
70	MCF7	ALL	expr	RF	0.0568874	0.0109003	0.100458	0.0339614
71	MCF7	ALL	expr	RF	0.0867938	0.045507	0.130448	-0.0533002
72	MCF7	ALL	expr	RF	-0.0309064	-0.0611793	-0.00220364	-0.117468
73	MCF7	ALL	expr	RF	-0.00310654	-0.0406765	0.0360336	0.0879944
74	MCF7	ALL	expr	RF	-0.00472609	-0.0272846	0.0198718	0
75	MCF7	ALL	expr	RF	0.180348	0.135625	0.226656	-0.00300616
76	MCF7	ALL	expr	RF	0.127423	0.0729095	0.178245	-0.177662
77	MCF7	ALL	expr	RF	0.00845139	-0.0230407	0.0450861	0
78	MCF7	ALL	expr	RF	0.032128	-0.0161166	0.0800189	-0.0363696
79	MCF7	ALL	expr	RF	0.0950087	0.0485411	0.145356	-0.184362
80	MCF7	ALL	expr	RF	0.0180341	-0.026979	0.0671919	0.213201
81	MCF7	ALL	expr	RF	0.0857111	0.0387887	0.138827	-0.101311
82	MCF7	ALL	expr	RF	0.0999821	0.0504385	0.150228	-0.160192
83	MCF7	ALL	expr	RF	0.0417204	-0.00527112	0.0885468	0
84	MCF7	ALL	expr	RF	0.0117381	-0.0254855	0.0527502	0.144098
85	MCF7	ALL	expr	RF	-0.00593023	-0.0253447	0.0143275	-0.111979
86	MCF7	ALL	expr	RF	0.0241416	-0.0160621	0.0648164	0.0650781
87	MCF7	ALL	expr	RF	-0.00510033	-0.0382833	0.031427	0
88	MCF7	ALL	expr	RF	-0.00809503	-0.0182424	0	0
89	MCF7	ALL	expr	RF	-0.0193205	-0.0485085	0.00986751	0
90	MCF7	ALL	expr	RF	0.0339559	-0.0150448	0.0812153	-0.0960883
91	MCF7	ALL	expr	RF	0.0128745	-0.0325908	0.0621989	0.315274
92	MCF7	ALL	expr	RF	0.015774	-0.032891	0.0615526	0.35125
93	MCF7	ALL	expr	RF	0.229977	0.188054	0.274729	-0.1
94	MCF7	ALL	expr	RF	0.0648571	0.00951523	0.121404	0.0879944
95	MCF7	ALL	expr	RF	-0.00511072	-0.0427332	0.0349796	0
96	MCF7	ALL	expr	RF	0.0584242	0.0126962	0.105409	0.0879944
97	MCF7	ALL	expr	RF	0.119809	0.0760659	0.162491	-0.0365636
98	MCF7	ALL	expr	RF	0.0238273	-0.0182677	0.0657626	0
99	MCF7	ALL	expr	RF	0.0480238	0.000931447	0.0939641	0.193557

## Sheet: TR_random_tr_ts_splits_PC3
split.id	cell.line	gene.list	level	classif	mcc_cv	mcc_min	mcc_max	mccvalid
0	PC3	ALL	expr	RF	0.097018	0.0424477	0.155866	-0.138283
1	PC3	ALL	expr	RF	0.00356546	-0.0306577	0.0472646	-0.147442
2	PC3	ALL	expr	RF	0.0702728	0.0272378	0.116207	-0.117468
3	PC3	ALL	expr	RF	0.10209	0.055829	0.149658	-0.188982
4	PC3	ALL	expr	RF	0.0922932	0.0395766	0.144218	0
5	PC3	ALL	expr	RF	0.0705359	0.0280833	0.117288	0.0650781
6	PC3	ALL	expr	RF	-0.055293	-0.0762954	-0.0349142	0.176353
7	PC3	ALL	expr	RF	0.0761406	0.0341407	0.120435	0.0714286
8	PC3	ALL	expr	RF	-0.0102349	-0.0356576	0.020472	-0.0363696
9	PC3	ALL	expr	RF	-0.0526914	-0.0752737	-0.0282366	0.252285
10	PC3	ALL	expr	RF	0.0561383	0.00684451	0.100022	-0.144932
11	PC3	ALL	expr	RF	0.0646243	0.0223412	0.108693	0
12	PC3	ALL	expr	RF	0.0636432	0.0138284	0.110786	0
13	PC3	ALL	expr	RF	0.0658835	0.023029	0.113069	-0.0412312
14	PC3	ALL	expr	RF	0.0778905	0.0318665	0.124452	0.05
15	PC3	ALL	expr	RF	-0.00929873	-0.0535161	0.0369088	0.128246
16	PC3	ALL	expr	RF	0.00519065	-0.0533552	0.0608619	0
17	PC3	ALL	expr	RF	0.142093	0.0894468	0.19738	-0.161165
18	PC3	ALL	expr	RF	0.0645904	0.0214813	0.106375	0
19	PC3	ALL	expr	RF	0.145984	0.0922342	0.193461	-0.101455
20	PC3	ALL	expr	RF	0.0666401	0.0173287	0.114448	0.012829
21	PC3	ALL	expr	RF	0.0279897	-0.0150878	0.0731382	0
22	PC3	ALL	expr	RF	0.100118	0.0480051	0.156807	-0.208248
23	PC3	ALL	expr	RF	-0.00132058	-0.0389394	0.0371361	0.0879944
24	PC3	ALL	expr	RF	0.0596782	0.0116271	0.106901	0
25	PC3	ALL	expr	RF	0.0471877	0.00419763	0.0891033	0.0262071
26	PC3	ALL	expr	RF	0.0810856	0.0311747	0.12831	-0.0909091
27	PC3	ALL	expr	RF	0.00155794	-0.0473895	0.0540857	0.224332
28	PC3	ALL	expr	RF	0.0251025	-0.0129476	0.0645565	0.127442
29	PC3	ALL	expr	RF	0.0424337	-0.00228431	0.0873587	0
30	PC3	ALL	expr	RF	0.0687499	0.0251145	0.112028	0.100452
31	PC3	ALL	expr	RF	0.100456	0.0571578	0.1476	0.0241121
32	PC3	ALL	expr	RF	-0.015388	-0.0476144	0.0150541	0.0440225
33	PC3	ALL	expr	RF	0.107473	0.0572559	0.157652	-0.144932
34	PC3	ALL	expr	RF	0.0407433	-0.00110754	0.0851495	-0.1066
35	PC3	ALL	expr	RF	0.00414155	-0.0338057	0.0442138	0.113795
36	PC3	ALL	expr	RF	0.0535356	0.00284024	0.103235	-0.0480986
37	PC3	ALL	expr	RF	0.126839	0.0777075	0.175174	0
38	PC3	ALL	expr	RF	0.0286618	-0.0175905	0.0723689	0.0241121
39	PC3	ALL	expr	RF	0.0295064	-0.0176903	0.0761738	0.0879944
40	PC3	ALL	expr	RF	0.120645	0.0696267	0.170339	-0.0552158
41	PC3	ALL	expr	RF	0.0609138	0.0153502	0.1091	0.100452
42	PC3	ALL	expr	RF	0.00500909	-0.040336	0.0491665	0.100452
43	PC3	ALL	expr	RF	0.0830418	0.0367084	0.130595	0.193476
44	PC3	ALL	expr	RF	0.0819054	0.0294002	0.132103	-0.13746
45	PC3	ALL	expr	RF	-0.0296624	-0.0611583	0.00375208	0.0762493
46	PC3	ALL	expr	RF	0.0755923	0.0365677	0.11669	0
47	PC3	ALL	expr	RF	-0.017345	-0.060582	0.0311861	-0.0909091
48	PC3	ALL	expr	RF	0.0762165	0.0242708	0.130405	-0.0124073
49	PC3	ALL	expr	RF	-0.0148924	-0.0515871	0.0215082	0
50	PC3	ALL	expr	RF	0.0638186	0.02031	0.111013	0
51	PC3	ALL	expr	RF	0.0672309	0.0223586	0.111424	-0.0960883
52	PC3	ALL	expr	RF	0.0469016	-0.00164976	0.105555	-0.1066
53	PC3	ALL	expr	RF	0.0693657	0.0190773	0.12077	-0.0412312
54	PC3	ALL	expr	RF	0.0487574	-0.00346748	0.100425	-0.0960883
55	PC3	ALL	expr	RF	0.102755	0.0587892	0.144323	-0.228468
56	PC3	ALL	expr	RF	0.0264145	-0.0194145	0.0702435	0
57	PC3	ALL	expr	RF	0.143168	0.0961187	0.193194	-0.192897
58	PC3	ALL	expr	RF	0.0174544	-0.027013	0.0633897	0.241747
59	PC3	ALL	expr	RF	0.0285269	-0.013592	0.0757882	0.0328266
60	PC3	ALL	expr	RF	0.0366773	-0.00614496	0.0813058	0.0879944
61	PC3	ALL	expr	RF	0.036721	-0.00654183	0.0821086	0.0262071
62	PC3	ALL	expr	RF	0.0401819	-0.00582473	0.0915341	0.159249
63	PC3	ALL	expr	RF	0.107957	0.0639785	0.157333	-0.1066
64	PC3	ALL	expr	RF	-0.0378285	-0.0715815	-0.002562	0.0714286
65	PC3	ALL	expr	RF	0.0741079	0.0148975	0.127379	0.184637
66	PC3	ALL	expr	RF	0.141269	0.0859165	0.197449	-0.209904
67	PC3	ALL	expr	RF	0.012547	-0.0244145	0.0515085	0.0762493
68	PC3	ALL	expr	RF	0.105456	0.0599976	0.151907	0.00779539
69	PC3	ALL	expr	RF	0.0531737	0.00600923	0.102684	0
70	PC3	ALL	expr	RF	0.000806875	-0.0394623	0.0406467	0.132271
71	PC3	ALL	expr	RF	0.121941	0.0760802	0.167772	-0.213201
72	PC3	ALL	expr	RF	0.0422786	-0.00856568	0.0908713	0.0543676
73	PC3	ALL	expr	RF	0.0096292	-0.0353492	0.059036	0.012829
74	PC3	ALL	expr	RF	0.0642916	0.0157531	0.113267	0
75	PC3	ALL	expr	RF	0.112514	0.0592994	0.169551	0.0262071
76	PC3	ALL	expr	RF	0.154066	0.11011	0.198088	-0.244126
77	PC3	ALL	expr	RF	0.0690506	0.0297226	0.113664	0
78	PC3	ALL	expr	RF	-0.00784327	-0.0182317	0	0.184637
79	PC3	ALL	expr	RF	-0.00715766	-0.0330536	0.021884	0.0339614
80	PC3	ALL	expr	RF	0.0376025	-0.0087735	0.083205	0.213201
81	PC3	ALL	expr	RF	0.0460583	-0.000645109	0.0925071	0
82	PC3	ALL	expr	RF	0.0739708	0.0324449	0.115524	0.0650781
83	PC3	ALL	expr	RF	-0.0343153	-0.0813647	0.00875631	0.161749
84	PC3	ALL	expr	RF	-0.0102787	-0.0538557	0.0347217	-0.166957
85	PC3	ALL	expr	RF	0.0577734	0.017858	0.101024	0
86	PC3	ALL	expr	RF	0.0818202	0.0264519	0.139145	0.0328266
87	PC3	ALL	expr	RF	-0.0129231	-0.05378	0.0363996	0.224332
88	PC3	ALL	expr	RF	0.119459	0.0702643	0.172059	0
89	PC3	ALL	expr	RF	0.0611299	0.0196722	0.105461	0
90	PC3	ALL	expr	RF	0.0451055	0.00340047	0.090328	-0.0960883
91	PC3	ALL	expr	RF	0.0498607	0.00822173	0.0917198	0.0879944
92	PC3	ALL	expr	RF	-0.065055	-0.1099	-0.0227665	-0.064704
93	PC3	ALL	expr	RF	0.105419	0.057273	0.158248	0.110432
94	PC3	ALL	expr	RF	0.00993561	-0.0301325	0.0515258	0.0879944
95	PC3	ALL	expr	RF	0.0659645	0.0172999	0.116274	0
96	PC3	ALL	expr	RF	0.0939374	0.0511034	0.136378	-0.0412312
97	PC3	ALL	expr	RF	0.0969547	0.0494549	0.142885	0.128246
98	PC3	ALL	expr	RF	0.0392434	-0.00729377	0.0861852	0
99	PC3	ALL	expr	RF	0.0905507	0.044308	0.132559	-0.111979
